# Supplementary material for: (1S,2R,7R,8S,10R)-9,9-Di­bromo-2,6,6,10-tetra­methyl-1α,2α-ep­oxy­tri­cyclo­[5.5.0.08,10]dodeca­ne
Source: Acta Crystallogr Sect E Struct Rep Online. 2013 Jun 8;69(Pt 7):o1037–8. doi: 10.1107/S160053681301502X (PMC3772471; doi:10.1107/S160053681301502X)
Supplement: Supplementary file 1 [file e-69-o1037-sup1.cif]

##############################################################################
#                                                                            #
# This CIF contains the data in a paper accepted for publication in          #
# Acta Crystallographica Section E. It conforms to the requirements of       #
# Notes for Authors for Acta Crystallographica Section E, and has been       #
# peer reviewed under the auspices of the IUCr Commission on Journals.       #
#                                                                            #
# Full details of the Crystallographic Information File format               #
# are given in the paper "The Crystallographic Information File (CIF):       #
# a New Standard Archive File for Crystallography" by S. R. Hall, F. H.      #
# Allen and I. D. Brown [Acta Cryst. (1991), A47, 655-685].                  #
#                                                                            #
# The current version of the core CIF dictionary is obtainable from          #
# ftp://ftp.iucr.org/pub/cif_core.dic.                                       #
#                                                                            #
# Software is freely available for graphical display of the structure(s)     #
# in this CIF. For information consult the CIF software page                 #
# http://www.iucr.org/resources/cif/software.                                #
#                                                                            #
# This file may be used for bona fide research purposes within the           #
# scientific community so long as proper attribution is given to the journal # 
# article from which it was obtained.                                        #
#                                                                            #
##############################################################################
data_global
_audit_creation_method     SHELXL-97
_journal_date_recd_electronic     2013-05-28
_journal_date_accepted     2013-05-31
_journal_name_full     'Acta Crystallographica, Section E'
_journal_year     2013
_journal_volume     69
_journal_issue      7
_journal_page_first     o1037
_journal_page_last     o1038
_journal_paper_category     QO
_journal_paper_doi     10.1107/S160053681301502X
_journal_coeditor_code     RZ5070
_publ_contact_author_name     'Dr Jamal El Karroumi'
_publ_contact_author_address
;
Laboratoire de Chimie des Substances Naturelles
"Unit\'e Associ\'e au CNRST (URAC16)"
Facult\'e des Sciences Semlalia,
BP 2390 Bd My Abdellah,
40000 Marrakech
Morocco,
;
_publ_contact_author_email     'berraho@uca.ma'
_publ_contact_author_fax     '0021224437408'
_publ_contact_author_phone     '0021224434649'
_publ_section_title
;\
(1<i>S</i>,2<i>R</i>,7<i>R</i>,8<i>S</i>,10<i>R</i>)-9,9-Dibromo-\
2,6,6,10-tetramethyl-1\a,2\a-epoxytricyclo[5.5.0.0^8,10^]dodecane
;
loop_
    _publ_author_name
    _publ_author_address
    'Benharref, Ahmed'
;
Laboratoire de Chimie des Substances Naturelles
"Unit\'e Associ\'e au CNRST (URAC16)"
Facult\'e des Sciences Semlalia,
BP 2390 Bd My Abdellah,
40000 Marrakech
Morocco
;
    'El Karroumi, Jamal'
;
Laboratoire de Chimie des Substances Naturelles
"Unit\'e Associ\'e au CNRST (URAC16)"
Facult\'e des Sciences Semlalia,
BP 2390 Bd My Abdellah,
40000 Marrakech
Morocco
;
    'El Ammari, Lahcen'
;
Laboratoire de Chimie du Solide
Appliqu\'ee, Facult\'e des Sciences,
Universit\'e Mohammed V-Agdal ,
Avenue Ibn Battouta, BP 1014, Rabat, Morocco
;
    'Saadi, Mohamed'
;
Laboratoire de Chimie du Solide
Appliqu\'ee, Facult\'e des Sciences,
Universit\'e Mohammed V-Agdal ,
Avenue Ibn Battouta, BP 1014, Rabat, Morocco
;
    'Berraho, Moha'
;
Laboratoire de Chimie des Substances Naturelles
"Unit\'e Associ\'e au CNRST (URAC16)"
Facult\'e des Sciences Semlalia,
BP 2390 Bd My Abdellah,
40000 Marrakech
Morocco
;
_chemical_name_systematic
;\
(1<i>S</i>,2<i>R</i>,7<i>R</i>,8<i>S</i>,10<i>R</i>)-9,9-Dibromo-\
2,6,6,10-tetramethyl-1\a,2\a-epoxytricyclo[5.5.0.0^8,10^]dodecane
;
_chemical_name_common     ?
_chemical_formula_moiety     'C16 H24 Br2 O'
_chemical_formula_sum     'C16 H24 Br2 O'
_chemical_formula_iupac     'C16 H24 Br2 O'
_chemical_formula_weight     392.17
_chemical_melting_point     ?
_symmetry_cell_setting     monoclinic
_symmetry_space_group_name_H-M     'P 21'
_symmetry_space_group_name_Hall     'P 2yb'
loop_
    _symmetry_equiv_pos_as_xyz
    'x, y, z'
    '-x, y+1/2, -z'
_cell_length_a     8.8056(13)
_cell_length_b     15.648(3)
_cell_length_c     12.1390(16)
_cell_angle_alpha     90.00
_cell_angle_beta     91.769(10)
_cell_angle_gamma     90.00
_cell_volume     1671.8(4)
_cell_formula_units_Z     4
_cell_measurement_reflns_used     6776
_cell_measurement_theta_min     1.7
_cell_measurement_theta_max     26.4
_cell_measurement_temperature     293(2)
_exptl_crystal_description     block
_exptl_crystal_colour     colourless
_exptl_crystal_size_max     0.25
_exptl_crystal_size_mid     0.15
_exptl_crystal_size_min     0.10
_exptl_crystal_density_diffrn     1.558
_exptl_crystal_density_meas     ?
_exptl_crystal_density_method     'not measured'
_exptl_crystal_F_000     792
_exptl_absorpt_coefficient_mu     4.844
_exptl_absorpt_correction_type     multi-scan
_exptl_absorpt_process_details     '(SADABS; Bruker, 2009)'
_exptl_absorpt_correction_T_min     0.423
_exptl_absorpt_correction_T_max     0.617
_exptl_special_details     ?
_diffrn_ambient_temperature     293(2)
_diffrn_radiation_type     MoK\a
_diffrn_radiation_wavelength     0.71073
_diffrn_radiation_source     'fine-focus sealed tube'
_diffrn_radiation_monochromator     graphite
_diffrn_measurement_device_type     'Bruker APEXII CCD'
_diffrn_measurement_method     '\w and \f'
_diffrn_detector_area_resol_mean     ?
_diffrn_reflns_number     17250
_diffrn_reflns_av_R_equivalents     0.0810
_diffrn_reflns_av_sigmaI/netI     0.0662
_diffrn_reflns_theta_min     1.68
_diffrn_reflns_theta_max     26.37
_diffrn_reflns_theta_full     26.37
_diffrn_measured_fraction_theta_max     1.000
_diffrn_measured_fraction_theta_full     1.000
_diffrn_reflns_limit_h_min     -8
_diffrn_reflns_limit_h_max     11
_diffrn_reflns_limit_k_min     -19
_diffrn_reflns_limit_k_max     19
_diffrn_reflns_limit_l_min     -15
_diffrn_reflns_limit_l_max     15
_refine_special_details
;
Refinement of <i>F</i>^2^ against all reflections. The weighted <i>R</i>-factor
<i>wR</i> and goodness of fit <i>S</i> are based on <i>F</i>^2^, conventional
<i>R</i>-factors <i>R</i> are based on <i>F</i>, with <i>F</i> set to zero for
negative <i>F</i>^2^. The threshold expression of <i>F</i>^2^ >
2\s(<i>F</i>^2^) is used only for calculating <i>R</i>-factors(gt) <i>etc</i>.
and is not relevant to the choice of reflections for refinement.
<i>R</i>-factors based on <i>F</i>^2^ are statistically about twice as large
as those based on <i>F</i>, and <i>R</i>- factors based on all data will be
even larger.
;
_reflns_number_total     6776
_reflns_number_gt     5298
_reflns_threshold_expression     >2\s(I)
_refine_ls_structure_factor_coef     Fsqd
_refine_ls_matrix_type     full
_refine_ls_R_factor_all     0.0579
_refine_ls_R_factor_gt     0.0454
_refine_ls_wR_factor_gt     0.1047
_refine_ls_wR_factor_ref     0.1079
_refine_ls_goodness_of_fit_ref     0.958
_refine_ls_restrained_S_all     0.958
_refine_ls_number_reflns     6776
_refine_ls_number_parameters     351
_refine_ls_number_restraints     1
_refine_ls_hydrogen_treatment     constr
_refine_ls_weighting_scheme     calc
_refine_ls_weighting_details
                 'calc w=1/[\s^2^(Fo^2^)+(0.0633P)^2^] where P=(Fo^2^+2Fc^2^)/3'
_atom_sites_solution_hydrogens     geom
_atom_sites_solution_primary     direct
_atom_sites_solution_secondary     difmap
_refine_ls_shift/su_max     0.001
_refine_ls_shift/su_mean     0.000
_refine_diff_density_max     0.707
_refine_diff_density_min     -0.666
_refine_ls_extinction_method     none
_refine_ls_extinction_coef     ?
_refine_ls_abs_structure_details     'Flack & Bernardinelli (2000)'
_refine_ls_abs_structure_Flack     0.009(10)
loop_
    _atom_type_symbol
    _atom_type_description
    _atom_type_scat_dispersion_real
    _atom_type_scat_dispersion_imag
    _atom_type_scat_source
    'C' 'C' 0.0033 0.0016
                         'International Tables Vol C Tables 4.2.6.8 and 6.1.1.4'
    'H' 'H' 0.0000 0.0000
                         'International Tables Vol C Tables 4.2.6.8 and 6.1.1.4'
    'Br' 'Br' -0.2901 2.4595
                         'International Tables Vol C Tables 4.2.6.8 and 6.1.1.4'
_computing_data_collection     'APEX2 (Bruker, 2009)'
_computing_cell_refinement     'SAINT (Bruker, 2009)'
_computing_data_reduction     'SAINT (Bruker, 2009)'
_computing_structure_solution     'SHELXS97 (Sheldrick,2008)'
_computing_structure_refinement     'SHELXL97 (Sheldrick,2008)'
_computing_molecular_graphics     'ORTEP-3 for Windows (Farrugia, 2012)'
_computing_publication_material
                                   'WinGX publication routines (Farrugia, 2012)'
loop_
    _atom_site_type_symbol
    _atom_site_label
    _atom_site_fract_x
    _atom_site_fract_y
    _atom_site_fract_z
    _atom_site_U_iso_or_equiv
    _atom_site_adp_type
    _atom_site_calc_flag
    _atom_site_refinement_flags
    _atom_site_occupancy
    _atom_site_symmetry_multiplicity
    _atom_site_disorder_assembly
    _atom_site_disorder_group
    C C1 0.4786(5) 0.2569(3) 0.7030(3) 0.0390(10) Uani d . 1 1 . .
    O O2 0.5953(4) 0.2243(2) 0.7806(2) 0.0430(8) Uani d . 1 1 . .
    C C2 0.5383(6) 0.1681(3) 0.6920(4) 0.0423(11) Uani d . 1 1 . .
    C C3 0.6486(6) 0.1431(3) 0.6069(4) 0.0487(12) Uani d . 1 1 . .
    H H3A 0.5939 0.1412 0.5363 0.058 Uiso calc R 1 1 . .
    H H3B 0.6823 0.0853 0.6233 0.058 Uiso calc R 1 1 . .
    C C4 0.7899(6) 0.1980(3) 0.5929(4) 0.0488(12) Uani d . 1 1 . .
    H H4A 0.8350 0.2091 0.6654 0.059 Uiso calc R 1 1 . .
    H H4B 0.8628 0.1651 0.5522 0.059 Uiso calc R 1 1 . .
    C C5 0.7662(5) 0.2824(3) 0.5350(4) 0.0444(11) Uani d . 1 1 . .
    H H5A 0.7130 0.2712 0.4653 0.053 Uiso calc R 1 1 . .
    H H5B 0.8654 0.3049 0.5180 0.053 Uiso calc R 1 1 . .
    C C6 0.6796(5) 0.3524(3) 0.5942(3) 0.0388(10) Uani d . 1 1 . .
    C C7 0.5144(5) 0.3291(3) 0.6248(3) 0.0328(9) Uani d . 1 1 . .
    H H7 0.4749 0.3806 0.6599 0.039 Uiso calc R 1 1 . .
    C C8 0.4079(5) 0.3138(3) 0.5248(3) 0.0325(9) Uani d . 1 1 . .
    H H8 0.4592 0.2942 0.4589 0.039 Uiso calc R 1 1 . .
    C C9 0.2679(5) 0.3648(3) 0.5012(3) 0.0401(11) Uani d . 1 1 . .
    C C10 0.2532(5) 0.2739(3) 0.5400(4) 0.0372(10) Uani d . 1 1 . .
    C C11 0.1999(5) 0.2574(4) 0.6582(4) 0.0473(12) Uani d . 1 1 . .
    H H11A 0.1646 0.1988 0.6631 0.057 Uiso calc R 1 1 . .
    H H11B 0.1145 0.2945 0.6722 0.057 Uiso calc R 1 1 . .
    C C12 0.3252(5) 0.2725(4) 0.7486(4) 0.0448(11) Uani d . 1 1 . .
    H H12A 0.3193 0.3308 0.7754 0.054 Uiso calc R 1 1 . .
    H H12B 0.3096 0.2343 0.8101 0.054 Uiso calc R 1 1 . .
    C C13 0.4477(8) 0.0924(4) 0.7295(5) 0.0633(16) Uani d . 1 1 . .
    H H13A 0.5153 0.0501 0.7604 0.095 Uiso calc R 1 1 . .
    H H13B 0.3918 0.0686 0.6677 0.095 Uiso calc R 1 1 . .
    H H13C 0.3782 0.1105 0.7843 0.095 Uiso calc R 1 1 . .
    C C14 0.7687(6) 0.3802(4) 0.6983(4) 0.0490(12) Uani d . 1 1 . .
    H H14A 0.8660 0.4021 0.6785 0.074 Uiso calc R 1 1 . .
    H H14B 0.7828 0.3320 0.7465 0.074 Uiso calc R 1 1 . .
    H H14C 0.7132 0.4240 0.7353 0.074 Uiso calc R 1 1 . .
    C C15 0.6689(6) 0.4301(3) 0.5177(4) 0.0536(13) Uani d . 1 1 . .
    H H15A 0.6141 0.4750 0.5529 0.080 Uiso calc R 1 1 . .
    H H15B 0.6166 0.4143 0.4502 0.080 Uiso calc R 1 1 . .
    H H15C 0.7693 0.4496 0.5020 0.080 Uiso calc R 1 1 . .
    C C16 0.1993(6) 0.2064(4) 0.4603(4) 0.0546(13) Uani d . 1 1 . .
    H H16A 0.0903 0.2074 0.4543 0.082 Uiso calc R 1 1 . .
    H H16B 0.2326 0.1514 0.4861 0.082 Uiso calc R 1 1 . .
    H H16C 0.2403 0.2173 0.3893 0.082 Uiso calc R 1 1 . .
    C C17 0.2827(5) 0.7233(3) 0.8031(3) 0.0352(10) Uani d . 1 1 . .
    C C18 0.3421(6) 0.8076(3) 0.8327(4) 0.0465(12) Uani d . 1 1 . .
    C C19 0.4705(7) 0.8218(3) 0.9162(5) 0.0561(14) Uani d . 1 1 . .
    H H19A 0.4288 0.8165 0.9890 0.067 Uiso calc R 1 1 . .
    H H19B 0.5044 0.8804 0.9087 0.067 Uiso calc R 1 1 . .
    C C20 0.6092(6) 0.7649(4) 0.9129(4) 0.0497(13) Uani d . 1 1 . .
    H H20A 0.6433 0.7636 0.8377 0.060 Uiso calc R 1 1 . .
    H H20B 0.6895 0.7911 0.9579 0.060 Uiso calc R 1 1 . .
    C C21 0.5900(6) 0.6742(3) 0.9511(4) 0.0459(12) Uani d . 1 1 . .
    H H21A 0.5452 0.6760 1.0231 0.055 Uiso calc R 1 1 . .
    H H21B 0.6905 0.6495 0.9611 0.055 Uiso calc R 1 1 . .
    C C22 0.4959(5) 0.6139(3) 0.8797(4) 0.0398(10) Uani d . 1 1 . .
    C C23 0.3285(5) 0.6408(3) 0.8609(3) 0.0323(9) Uani d . 1 1 . .
    H H23 0.2826 0.5952 0.8156 0.039 Uiso calc R 1 1 . .
    C C24 0.2385(5) 0.6414(3) 0.9667(3) 0.0368(10) Uani d . 1 1 . .
    H H24 0.2997 0.6538 1.0336 0.044 Uiso calc R 1 1 . .
    C C25 0.1056(7) 0.5875(4) 0.9849(4) 0.0575(15) Uani d . 1 1 . .
    C C26 0.0784(5) 0.6799(4) 0.9657(4) 0.0464(12) Uani d . 1 1 . .
    C C27 0.0114(6) 0.7110(5) 0.8544(4) 0.0603(15) Uani d . 1 1 . .
    H H27A -0.0736 0.6743 0.8337 0.072 Uiso calc R 1 1 . .
    H H27B -0.0285 0.7681 0.8644 0.072 Uiso calc R 1 1 . .
    C C28 0.1207(5) 0.7130(4) 0.7588(4) 0.0498(12) Uani d . 1 1 . .
    H H28A 0.1117 0.6603 0.7169 0.060 Uiso calc R 1 1 . .
    H H28B 0.0947 0.7602 0.7100 0.060 Uiso calc R 1 1 . .
    C C29 0.2462(8) 0.8869(4) 0.8139(6) 0.0794(19) Uani d . 1 1 . .
    H H29A 0.3107 0.9341 0.7963 0.119 Uiso calc R 1 1 . .
    H H29B 0.1925 0.8997 0.8796 0.119 Uiso calc R 1 1 . .
    H H29C 0.1746 0.8771 0.7540 0.119 Uiso calc R 1 1 . .
    C C30 0.5677(7) 0.6043(4) 0.7651(4) 0.0562(14) Uani d . 1 1 . .
    H H30A 0.5677 0.6588 0.7286 0.084 Uiso calc R 1 1 . .
    H H30B 0.5096 0.5642 0.7214 0.084 Uiso calc R 1 1 . .
    H H30C 0.6703 0.5842 0.7744 0.084 Uiso calc R 1 1 . .
    C C31 0.4967(8) 0.5255(4) 0.9344(5) 0.0686(16) Uani d . 1 1 . .
    H H31A 0.5984 0.5034 0.9374 0.103 Uiso calc R 1 1 . .
    H H31B 0.4321 0.4875 0.8923 0.103 Uiso calc R 1 1 . .
    H H31C 0.4600 0.5304 1.0078 0.103 Uiso calc R 1 1 . .
    C C32 0.0383(7) 0.7370(5) 1.0609(5) 0.0702(18) Uani d . 1 1 . .
    H H32A -0.0685 0.7327 1.0733 0.105 Uiso calc R 1 1 . .
    H H32B 0.0635 0.7951 1.0437 0.105 Uiso calc R 1 1 . .
    H H32C 0.0945 0.7194 1.1260 0.105 Uiso calc R 1 1 . .
    Br Br1 0.21034(6) 0.45774(4) 0.59468(5) 0.05955(16) Uani d . 1 1 . .
    Br Br2 0.21696(7) 0.39320(4) 0.34957(4) 0.06233(17) Uani d . 1 1 . .
    Br Br3 0.08341(10) 0.54023(6) 1.13196(5) 0.0965(3) Uani d . 1 1 . .
    Br Br4 0.03361(10) 0.50475(5) 0.87765(6) 0.0890(3) Uani d . 1 1 . .
    O O1 0.3873(4) 0.7654(2) 0.7306(2) 0.0488(8) Uani d . 1 1 . .
loop_
    _atom_site_aniso_label
    _atom_site_aniso_U_11
    _atom_site_aniso_U_22
    _atom_site_aniso_U_33
    _atom_site_aniso_U_12
    _atom_site_aniso_U_13
    _atom_site_aniso_U_23
    C1 0.031(2) 0.058(3) 0.028(2) 0.000(2) -0.0064(18) -0.0019(19)
    O2 0.0350(18) 0.062(2) 0.0313(15) 0.0037(15) -0.0106(13) 0.0048(14)
    C2 0.043(3) 0.045(3) 0.038(2) -0.004(2) -0.008(2) -0.001(2)
    C3 0.052(3) 0.040(3) 0.054(3) 0.005(2) 0.001(2) -0.004(2)
    C4 0.037(3) 0.060(3) 0.050(3) 0.014(2) 0.003(2) -0.007(2)
    C5 0.030(2) 0.066(3) 0.037(2) -0.002(2) 0.002(2) -0.003(2)
    C6 0.031(2) 0.051(3) 0.034(2) -0.003(2) -0.0013(18) -0.0012(19)
    C7 0.028(2) 0.047(3) 0.0230(19) 0.0014(19) -0.0013(16) -0.0066(17)
    C8 0.030(2) 0.043(2) 0.0243(19) 0.0032(18) -0.0046(17) -0.0004(17)
    C9 0.035(2) 0.053(3) 0.032(2) 0.010(2) -0.0056(18) -0.0069(19)
    C10 0.025(2) 0.052(3) 0.035(2) 0.000(2) -0.0035(18) -0.003(2)
    C11 0.030(2) 0.073(3) 0.039(2) -0.003(2) 0.002(2) 0.005(2)
    C12 0.036(3) 0.067(3) 0.032(2) 0.003(2) 0.007(2) 0.006(2)
    C13 0.069(4) 0.063(4) 0.057(3) -0.013(3) -0.004(3) 0.014(3)
    C14 0.036(3) 0.061(3) 0.049(3) -0.008(2) -0.009(2) -0.006(2)
    C15 0.048(3) 0.056(3) 0.057(3) -0.008(2) 0.000(2) 0.011(2)
    C16 0.042(3) 0.069(3) 0.053(3) -0.004(3) -0.004(2) -0.007(3)
    C17 0.027(2) 0.054(3) 0.0245(19) -0.002(2) -0.0018(16) 0.0048(18)
    C18 0.038(3) 0.051(3) 0.050(3) 0.009(2) 0.003(2) 0.007(2)
    C19 0.054(3) 0.046(3) 0.068(3) -0.008(3) -0.009(3) -0.010(2)
    C20 0.034(3) 0.067(3) 0.048(3) -0.009(2) -0.008(2) -0.010(2)
    C21 0.036(3) 0.065(3) 0.037(2) 0.004(2) -0.007(2) 0.004(2)
    C22 0.035(3) 0.041(3) 0.043(2) 0.005(2) 0.003(2) 0.0016(19)
    C23 0.032(2) 0.038(2) 0.027(2) -0.0050(18) -0.0015(17) -0.0048(17)
    C24 0.036(2) 0.049(3) 0.0256(19) -0.011(2) -0.0029(18) -0.0008(18)
    C25 0.059(4) 0.077(4) 0.037(2) -0.037(3) 0.000(2) 0.002(2)
    C26 0.028(3) 0.080(4) 0.032(2) -0.013(2) 0.0011(18) -0.007(2)
    C27 0.027(3) 0.104(5) 0.049(3) -0.008(3) -0.004(2) 0.001(3)
    C28 0.036(3) 0.078(4) 0.034(2) 0.001(3) -0.009(2) 0.005(2)
    C29 0.072(4) 0.050(3) 0.116(5) 0.016(3) 0.003(4) 0.019(4)
    C30 0.049(3) 0.066(4) 0.054(3) 0.013(3) 0.011(3) -0.009(3)
    C31 0.065(4) 0.054(4) 0.086(4) 0.014(3) -0.002(3) 0.010(3)
    C32 0.037(3) 0.121(6) 0.052(3) 0.005(3) 0.004(2) -0.021(3)
    Br1 0.0545(3) 0.0613(3) 0.0625(3) 0.0171(3) -0.0040(2) -0.0144(3)
    Br2 0.0657(4) 0.0773(4) 0.0426(3) 0.0070(3) -0.0198(2) 0.0090(3)
    Br3 0.0981(6) 0.1335(7) 0.0583(4) -0.0518(5) 0.0060(4) 0.0353(4)
    Br4 0.0915(5) 0.0958(5) 0.0797(4) -0.0565(4) 0.0018(4) -0.0205(4)
    O1 0.044(2) 0.068(2) 0.0352(16) -0.0027(17) 0.0022(15) 0.0158(15)
_geom_special_details
;
All s.u.'s (except the s.u. in the dihedral angle between two l.s. planes) are
estimated using the full covariance matrix. The cell s.u.'s are taken into
account individually in the estimation of s.u.'s in distances, angles and
torsion angles; correlations between s.u.'s in cell parameters are only used
when they are defined by crystal symmetry. An approximate (isotropic)
treatment of cell s.u.'s is used for estimating s.u.'s involving l.s. planes.
;
loop_
    _geom_bond_atom_site_label_1
    _geom_bond_atom_site_label_2
    _geom_bond_site_symmetry_2
    _geom_bond_distance
    _geom_bond_publ_flag
    C1 O2 . 1.465(5) ?
    C1 C2 . 1.493(7) ?
    C1 C12 . 1.495(7) ?
    C1 C7 . 1.515(7) ?
    O2 C2 . 1.466(5) ?
    C2 C3 . 1.492(7) ?
    C2 C13 . 1.506(7) ?
    C3 C4 . 1.526(8) ?
    C3 H3A . 0.9700 ?
    C3 H3B . 0.9700 ?
    C4 C5 . 1.507(8) ?
    C4 H4A . 0.9700 ?
    C4 H4B . 0.9700 ?
    C5 C6 . 1.528(7) ?
    C5 H5A . 0.9700 ?
    C5 H5B . 0.9700 ?
    C6 C14 . 1.530(6) ?
    C6 C15 . 1.530(7) ?
    C6 C7 . 1.556(6) ?
    C7 C8 . 1.530(5) ?
    C7 H7 . 0.9800 ?
    C8 C9 . 1.489(6) ?
    C8 C10 . 1.514(6) ?
    C8 H8 . 0.9800 ?
    C9 C10 . 1.504(7) ?
    C9 Br1 . 1.922(4) ?
    C9 Br2 . 1.933(4) ?
    C10 C16 . 1.500(7) ?
    C10 C11 . 1.545(6) ?
    C11 C12 . 1.551(7) ?
    C11 H11A . 0.9700 ?
    C11 H11B . 0.9700 ?
    C12 H12A . 0.9700 ?
    C12 H12B . 0.9700 ?
    C13 H13A . 0.9600 ?
    C13 H13B . 0.9600 ?
    C13 H13C . 0.9600 ?
    C14 H14A . 0.9600 ?
    C14 H14B . 0.9600 ?
    C14 H14C . 0.9600 ?
    C15 H15A . 0.9600 ?
    C15 H15B . 0.9600 ?
    C15 H15C . 0.9600 ?
    C16 H16A . 0.9600 ?
    C16 H16B . 0.9600 ?
    C16 H16C . 0.9600 ?
    C17 O1 . 1.450(5) ?
    C17 C18 . 1.459(7) ?
    C17 C28 . 1.517(6) ?
    C17 C23 . 1.519(6) ?
    C18 O1 . 1.470(6) ?
    C18 C19 . 1.512(7) ?
    C18 C29 . 1.514(8) ?
    C19 C20 . 1.514(8) ?
    C19 H19A . 0.9700 ?
    C19 H19B . 0.9700 ?
    C20 C21 . 1.504(8) ?
    C20 H20A . 0.9700 ?
    C20 H20B . 0.9700 ?
    C21 C22 . 1.511(7) ?
    C21 H21A . 0.9700 ?
    C21 H21B . 0.9700 ?
    C22 C31 . 1.535(8) ?
    C22 C23 . 1.543(6) ?
    C22 C30 . 1.554(7) ?
    C23 C24 . 1.530(6) ?
    C23 H23 . 0.9800 ?
    C24 C25 . 1.464(7) ?
    C24 C26 . 1.532(7) ?
    C24 H24 . 0.9800 ?
    C25 C26 . 1.482(9) ?
    C25 Br4 . 1.930(5) ?
    C25 Br3 . 1.948(5) ?
    C26 C32 . 1.510(7) ?
    C26 C27 . 1.536(7) ?
    C27 C28 . 1.531(7) ?
    C27 H27A . 0.9700 ?
    C27 H27B . 0.9700 ?
    C28 H28A . 0.9700 ?
    C28 H28B . 0.9700 ?
    C29 H29A . 0.9600 ?
    C29 H29B . 0.9600 ?
    C29 H29C . 0.9600 ?
    C30 H30A . 0.9600 ?
    C30 H30B . 0.9600 ?
    C30 H30C . 0.9600 ?
    C31 H31A . 0.9600 ?
    C31 H31B . 0.9600 ?
    C31 H31C . 0.9600 ?
    C32 H32A . 0.9600 ?
    C32 H32B . 0.9600 ?
    C32 H32C . 0.9600 ?
loop_
    _geom_angle_atom_site_label_1
    _geom_angle_atom_site_label_2
    _geom_angle_atom_site_label_3
    _geom_angle_site_symmetry_1
    _geom_angle_site_symmetry_3
    _geom_angle
    _geom_angle_publ_flag
    O2 C1 C2 . . 59.4(3) ?
    O2 C1 C12 . . 116.3(4) ?
    C2 C1 C12 . . 120.7(4) ?
    O2 C1 C7 . . 120.5(4) ?
    C2 C1 C7 . . 123.8(4) ?
    C12 C1 C7 . . 108.6(4) ?
    C1 O2 C2 . . 61.3(3) ?
    O2 C2 C3 . . 116.8(4) ?
    O2 C2 C1 . . 59.4(3) ?
    C3 C2 C1 . . 123.0(4) ?
    O2 C2 C13 . . 114.9(4) ?
    C3 C2 C13 . . 111.4(4) ?
    C1 C2 C13 . . 120.9(5) ?
    C2 C3 C4 . . 118.7(4) ?
    C2 C3 H3A . . 107.6 ?
    C4 C3 H3A . . 107.6 ?
    C2 C3 H3B . . 107.6 ?
    C4 C3 H3B . . 107.6 ?
    H3A C3 H3B . . 107.1 ?
    C5 C4 C3 . . 116.4(4) ?
    C5 C4 H4A . . 108.2 ?
    C3 C4 H4A . . 108.2 ?
    C5 C4 H4B . . 108.2 ?
    C3 C4 H4B . . 108.2 ?
    H4A C4 H4B . . 107.4 ?
    C4 C5 C6 . . 118.2(4) ?
    C4 C5 H5A . . 107.8 ?
    C6 C5 H5A . . 107.8 ?
    C4 C5 H5B . . 107.8 ?
    C6 C5 H5B . . 107.8 ?
    H5A C5 H5B . . 107.1 ?
    C5 C6 C14 . . 110.0(4) ?
    C5 C6 C15 . . 107.8(4) ?
    C14 C6 C15 . . 107.2(4) ?
    C5 C6 C7 . . 115.3(4) ?
    C14 C6 C7 . . 109.2(4) ?
    C15 C6 C7 . . 106.9(4) ?
    C1 C7 C8 . . 104.2(4) ?
    C1 C7 C6 . . 122.6(4) ?
    C8 C7 C6 . . 113.7(3) ?
    C1 C7 H7 . . 104.9 ?
    C8 C7 H7 . . 104.9 ?
    C6 C7 H7 . . 104.9 ?
    C9 C8 C10 . . 60.1(3) ?
    C9 C8 C7 . . 123.5(4) ?
    C10 C8 C7 . . 120.0(4) ?
    C9 C8 H8 . . 114.2 ?
    C10 C8 H8 . . 114.2 ?
    C7 C8 H8 . . 114.2 ?
    C8 C9 C10 . . 60.8(3) ?
    C8 C9 Br1 . . 121.6(3) ?
    C10 C9 Br1 . . 120.2(3) ?
    C8 C9 Br2 . . 118.2(3) ?
    C10 C9 Br2 . . 119.7(3) ?
    Br1 C9 Br2 . . 109.3(2) ?
    C16 C10 C9 . . 119.5(4) ?
    C16 C10 C8 . . 118.6(4) ?
    C9 C10 C8 . . 59.1(3) ?
    C16 C10 C11 . . 112.4(4) ?
    C9 C10 C11 . . 118.7(4) ?
    C8 C10 C11 . . 118.8(4) ?
    C10 C11 C12 . . 113.7(4) ?
    C10 C11 H11A . . 108.8 ?
    C12 C11 H11A . . 108.8 ?
    C10 C11 H11B . . 108.8 ?
    C12 C11 H11B . . 108.8 ?
    H11A C11 H11B . . 107.7 ?
    C1 C12 C11 . . 110.1(4) ?
    C1 C12 H12A . . 109.6 ?
    C11 C12 H12A . . 109.6 ?
    C1 C12 H12B . . 109.6 ?
    C11 C12 H12B . . 109.6 ?
    H12A C12 H12B . . 108.2 ?
    C2 C13 H13A . . 109.5 ?
    C2 C13 H13B . . 109.5 ?
    H13A C13 H13B . . 109.5 ?
    C2 C13 H13C . . 109.5 ?
    H13A C13 H13C . . 109.5 ?
    H13B C13 H13C . . 109.5 ?
    C6 C14 H14A . . 109.5 ?
    C6 C14 H14B . . 109.5 ?
    H14A C14 H14B . . 109.5 ?
    C6 C14 H14C . . 109.5 ?
    H14A C14 H14C . . 109.5 ?
    H14B C14 H14C . . 109.5 ?
    C6 C15 H15A . . 109.5 ?
    C6 C15 H15B . . 109.5 ?
    H15A C15 H15B . . 109.5 ?
    C6 C15 H15C . . 109.5 ?
    H15A C15 H15C . . 109.5 ?
    H15B C15 H15C . . 109.5 ?
    C10 C16 H16A . . 109.5 ?
    C10 C16 H16B . . 109.5 ?
    H16A C16 H16B . . 109.5 ?
    C10 C16 H16C . . 109.5 ?
    H16A C16 H16C . . 109.5 ?
    H16B C16 H16C . . 109.5 ?
    O1 C17 C18 . . 60.7(3) ?
    O1 C17 C28 . . 116.2(3) ?
    C18 C17 C28 . . 120.6(4) ?
    O1 C17 C23 . . 120.1(4) ?
    C18 C17 C23 . . 124.5(4) ?
    C28 C17 C23 . . 107.8(4) ?
    C17 C18 O1 . . 59.4(3) ?
    C17 C18 C19 . . 123.6(4) ?
    O1 C18 C19 . . 114.6(4) ?
    C17 C18 C29 . . 120.6(5) ?
    O1 C18 C29 . . 114.0(5) ?
    C19 C18 C29 . . 112.5(5) ?
    C18 C19 C20 . . 118.9(4) ?
    C18 C19 H19A . . 107.6 ?
    C20 C19 H19A . . 107.6 ?
    C18 C19 H19B . . 107.6 ?
    C20 C19 H19B . . 107.6 ?
    H19A C19 H19B . . 107.0 ?
    C21 C20 C19 . . 116.6(4) ?
    C21 C20 H20A . . 108.1 ?
    C19 C20 H20A . . 108.1 ?
    C21 C20 H20B . . 108.1 ?
    C19 C20 H20B . . 108.1 ?
    H20A C20 H20B . . 107.3 ?
    C20 C21 C22 . . 118.5(4) ?
    C20 C21 H21A . . 107.7 ?
    C22 C21 H21A . . 107.7 ?
    C20 C21 H21B . . 107.7 ?
    C22 C21 H21B . . 107.7 ?
    H21A C21 H21B . . 107.1 ?
    C21 C22 C31 . . 108.6(4) ?
    C21 C22 C23 . . 114.8(4) ?
    C31 C22 C23 . . 107.5(4) ?
    C21 C22 C30 . . 110.1(4) ?
    C31 C22 C30 . . 107.7(4) ?
    C23 C22 C30 . . 107.9(4) ?
    C17 C23 C24 . . 104.2(4) ?
    C17 C23 C22 . . 122.6(4) ?
    C24 C23 C22 . . 113.3(3) ?
    C17 C23 H23 . . 105.1 ?
    C24 C23 H23 . . 105.1 ?
    C22 C23 H23 . . 105.1 ?
    C25 C24 C23 . . 124.0(4) ?
    C25 C24 C26 . . 59.2(4) ?
    C23 C24 C26 . . 119.7(4) ?
    C25 C24 H24 . . 114.3 ?
    C23 C24 H24 . . 114.3 ?
    C26 C24 H24 . . 114.3 ?
    C24 C25 C26 . . 62.7(3) ?
    C24 C25 Br4 . . 122.1(4) ?
    C26 C25 Br4 . . 120.0(4) ?
    C24 C25 Br3 . . 117.4(3) ?
    C26 C25 Br3 . . 119.6(4) ?
    Br4 C25 Br3 . . 108.8(3) ?
    C25 C26 C32 . . 119.8(5) ?
    C25 C26 C24 . . 58.1(4) ?
    C32 C26 C24 . . 117.6(4) ?
    C25 C26 C27 . . 120.2(5) ?
    C32 C26 C27 . . 113.1(5) ?
    C24 C26 C27 . . 117.4(4) ?
    C28 C27 C26 . . 116.1(4) ?
    C28 C27 H27A . . 108.3 ?
    C26 C27 H27A . . 108.3 ?
    C28 C27 H27B . . 108.3 ?
    C26 C27 H27B . . 108.3 ?
    H27A C27 H27B . . 107.4 ?
    C17 C28 C27 . . 109.9(4) ?
    C17 C28 H28A . . 109.7 ?
    C27 C28 H28A . . 109.7 ?
    C17 C28 H28B . . 109.7 ?
    C27 C28 H28B . . 109.7 ?
    H28A C28 H28B . . 108.2 ?
    C18 C29 H29A . . 109.5 ?
    C18 C29 H29B . . 109.5 ?
    H29A C29 H29B . . 109.5 ?
    C18 C29 H29C . . 109.5 ?
    H29A C29 H29C . . 109.5 ?
    H29B C29 H29C . . 109.5 ?
    C22 C30 H30A . . 109.5 ?
    C22 C30 H30B . . 109.5 ?
    H30A C30 H30B . . 109.5 ?
    C22 C30 H30C . . 109.5 ?
    H30A C30 H30C . . 109.5 ?
    H30B C30 H30C . . 109.5 ?
    C22 C31 H31A . . 109.5 ?
    C22 C31 H31B . . 109.5 ?
    H31A C31 H31B . . 109.5 ?
    C22 C31 H31C . . 109.5 ?
    H31A C31 H31C . . 109.5 ?
    H31B C31 H31C . . 109.5 ?
    C26 C32 H32A . . 109.5 ?
    C26 C32 H32B . . 109.5 ?
    H32A C32 H32B . . 109.5 ?
    C26 C32 H32C . . 109.5 ?
    H32A C32 H32C . . 109.5 ?
    H32B C32 H32C . . 109.5 ?
    C17 O1 C18 . . 60.0(3) ?
_iucr_refine_instructions_details
;
TITL EL13_D207_DRX10_EpBr in P2(1)
CELL  0.71073   8.8056  15.6475  12.1390   90.000   91.769   90.000
ZERR     4.00   0.0013   0.0025   0.0016    0.000    0.010    0.000
LATT  -1
SYMM  - X, 1/2 + Y, - Z
SFAC  C    H    BR   O
UNIT  64   96   8    4
MERG   2
OMIT     0   2   0
OMIT     0   1   1
SHEL  40  0.8
FMAP   2
PLAN   10
ACTA
BOND   $H
L.S.  10
WGHT    0.063500
FVAR       0.42713
MOLE    1
C1    1    0.478566    0.256901    0.703016    11.00000    0.03056    0.05823 =
         0.02768   -0.00187   -0.00640   -0.00003
O2    4    0.595347    0.224251    0.780622    11.00000    0.03498    0.06195 =
         0.03133    0.00484   -0.01056    0.00374
C2    1    0.538332    0.168124    0.691985    11.00000    0.04275    0.04536 =
         0.03828   -0.00107   -0.00812   -0.00368
C3    1    0.648644    0.143076    0.606872    11.00000    0.05171    0.04010 =
         0.05425   -0.00435    0.00071    0.00450
AFIX  23
H3A   2    0.593936    0.141183    0.536322    11.00000   -1.20000
H3B   2    0.682256    0.085309    0.623330    11.00000   -1.20000
AFIX   0
C4    1    0.789897    0.197990    0.592863    11.00000    0.03710    0.05954 =
         0.04972   -0.00726    0.00265    0.01359
AFIX  23
H4A   2    0.834980    0.209133    0.665360    11.00000   -1.20000
H4B   2    0.862821    0.165063    0.552210    11.00000   -1.20000
AFIX   0
C5    1    0.766217    0.282365    0.534981    11.00000    0.03046    0.06607 =
         0.03668   -0.00344    0.00164   -0.00165
AFIX  23
H5A   2    0.713002    0.271202    0.465310    11.00000   -1.20000
H5B   2    0.865418    0.304902    0.518019    11.00000   -1.20000
AFIX   0
C6    1    0.679587    0.352447    0.594243    11.00000    0.03086    0.05119 =
         0.03432   -0.00123   -0.00134   -0.00326
C7    1    0.514380    0.329080    0.624795    11.00000    0.02824    0.04686 =
         0.02302   -0.00658   -0.00128    0.00135
AFIX  13
H7    2    0.474941    0.380568    0.659898    11.00000   -1.20000
AFIX   0
C8    1    0.407859    0.313765    0.524805    11.00000    0.03032    0.04263 =
         0.02429   -0.00038   -0.00463    0.00318
AFIX  13
H8    2    0.459161    0.294221    0.458876    11.00000   -1.20000
AFIX   0
C9    1    0.267916    0.364777    0.501225    11.00000    0.03499    0.05316 =
         0.03179   -0.00685   -0.00560    0.01005
C10   1    0.253216    0.273935    0.540000    11.00000    0.02480    0.05186 =
         0.03475   -0.00342   -0.00351   -0.00043
C11   1    0.199905    0.257384    0.658150    11.00000    0.03017    0.07264 =
         0.03913    0.00463    0.00211   -0.00324
AFIX  23
H11A  2    0.164642    0.198819    0.663073    11.00000   -1.20000
H11B  2    0.114476    0.294532    0.672225    11.00000   -1.20000
AFIX   0
C12   1    0.325240    0.272504    0.748621    11.00000    0.03587    0.06709 =
         0.03177    0.00576    0.00664    0.00251
AFIX  23
H12A  2    0.319314    0.330785    0.775374    11.00000   -1.20000
H12B  2    0.309560    0.234281    0.810143    11.00000   -1.20000
AFIX   0
C13   1    0.447706    0.092447    0.729515    11.00000    0.06881    0.06343 =
         0.05731    0.01423   -0.00389   -0.01338
AFIX 137
H13A  2    0.515339    0.050045    0.760392    11.00000   -1.50000
H13B  2    0.391769    0.068585    0.667738    11.00000   -1.50000
H13C  2    0.378253    0.110482    0.784334    11.00000   -1.50000
AFIX   0
C14   1    0.768695    0.380231    0.698339    11.00000    0.03630    0.06112 =
         0.04896   -0.00586   -0.00923   -0.00791
AFIX 137
H14A  2    0.865964    0.402130    0.678525    11.00000   -1.50000
H14B  2    0.782803    0.332036    0.746512    11.00000   -1.50000
H14C  2    0.713238    0.423962    0.735305    11.00000   -1.50000
AFIX   0
C15   1    0.668913    0.430052    0.517703    11.00000    0.04774    0.05575 =
         0.05730    0.01089   -0.00027   -0.00844
AFIX 137
H15A  2    0.614156    0.474976    0.552874    11.00000   -1.50000
H15B  2    0.616574    0.414288    0.450189    11.00000   -1.50000
H15C  2    0.769313    0.449582    0.502024    11.00000   -1.50000
AFIX   0
C16   1    0.199269    0.206423    0.460260    11.00000    0.04220    0.06854 =
         0.05261   -0.00690   -0.00449   -0.00382
AFIX 137
H16A  2    0.090314    0.207370    0.454333    11.00000   -1.50000
H16B  2    0.232623    0.151359    0.486136    11.00000   -1.50000
H16C  2    0.240344    0.217333    0.389281    11.00000   -1.50000
AFIX   0
C17   1    0.282736    0.723339    0.803058    11.00000    0.02653    0.05449 =
         0.02450    0.00476   -0.00180   -0.00187
C18   1    0.342120    0.807591    0.832663    11.00000    0.03833    0.05082 =
         0.05040    0.00674    0.00266    0.00924
C19   1    0.470465    0.821829    0.916222    11.00000    0.05372    0.04562 =
         0.06839   -0.01008   -0.00877   -0.00757
AFIX  23
H19A  2    0.428814    0.816541    0.988956    11.00000   -1.20000
H19B  2    0.504440    0.880447    0.908672    11.00000   -1.20000
AFIX   0
C20   1    0.609231    0.764902    0.912890    11.00000    0.03371    0.06659 =
         0.04832   -0.00970   -0.00814   -0.00884
AFIX  23
H20A  2    0.643306    0.763562    0.837680    11.00000   -1.20000
H20B  2    0.689474    0.791056    0.957858    11.00000   -1.20000
AFIX   0
C21   1    0.589982    0.674234    0.951145    11.00000    0.03575    0.06494 =
         0.03663    0.00369   -0.00683    0.00352
AFIX  23
H21A  2    0.545213    0.676010    1.023124    11.00000   -1.20000
H21B  2    0.690472    0.649489    0.961093    11.00000   -1.20000
AFIX   0
C22   1    0.495907    0.613925    0.879708    11.00000    0.03541    0.04088 =
         0.04308    0.00161    0.00273    0.00455
C23   1    0.328466    0.640750    0.860913    11.00000    0.03197    0.03762 =
         0.02715   -0.00476   -0.00148   -0.00502
AFIX  13
H23   2    0.282566    0.595182    0.815613    11.00000   -1.20000
AFIX   0
C24   1    0.238467    0.641414    0.966729    11.00000    0.03588    0.04860 =
         0.02558   -0.00082   -0.00294   -0.01124
AFIX  13
H24   2    0.299686    0.653833    1.033607    11.00000   -1.20000
AFIX   0
C25   1    0.105603    0.587542    0.984916    11.00000    0.05933    0.07665 =
         0.03652    0.00205    0.00022   -0.03697
C26   1    0.078425    0.679898    0.965730    11.00000    0.02767    0.07962 =
         0.03195   -0.00725    0.00108   -0.01259
C27   1    0.011379    0.710963    0.854439    11.00000    0.02743    0.10379 =
         0.04925    0.00098   -0.00378   -0.00787
AFIX  23
H27A  2   -0.073581    0.674283    0.833691    11.00000   -1.20000
H27B  2   -0.028489    0.768144    0.864352    11.00000   -1.20000
AFIX   0
C28   1    0.120733    0.712985    0.758827    11.00000    0.03639    0.07841 =
         0.03393    0.00534   -0.00947    0.00063
AFIX  23
H28A  2    0.111742    0.660345    0.716930    11.00000   -1.20000
H28B  2    0.094706    0.760174    0.709983    11.00000   -1.20000
AFIX   0
C29   1    0.246222    0.886893    0.813930    11.00000    0.07155    0.05006 =
         0.11648    0.01898    0.00258    0.01579
AFIX 137
H29A  2    0.310703    0.934122    0.796344    11.00000   -1.50000
H29B  2    0.192539    0.899720    0.879555    11.00000   -1.50000
H29C  2    0.174623    0.877114    0.754013    11.00000   -1.50000
AFIX   0
C30   1    0.567737    0.604341    0.765050    11.00000    0.04879    0.06649 =
         0.05388   -0.00949    0.01147    0.01333
AFIX 137
H30A  2    0.567678    0.658769    0.728554    11.00000   -1.50000
H30B  2    0.509628    0.564163    0.721359    11.00000   -1.50000
H30C  2    0.670286    0.584168    0.774395    11.00000   -1.50000
AFIX   0
C31   1    0.496697    0.525502    0.934429    11.00000    0.06541    0.05404 =
         0.08591    0.01010   -0.00228    0.01397
AFIX 137
H31A  2    0.598426    0.503377    0.937437    11.00000   -1.50000
H31B  2    0.432127    0.487470    0.892251    11.00000   -1.50000
H31C  2    0.460032    0.530348    1.007827    11.00000   -1.50000
AFIX   0
C32   1    0.038319    0.736959    1.060858    11.00000    0.03712    0.12139 =
         0.05236   -0.02132    0.00416    0.00499
AFIX 137
H32A  2   -0.068545    0.732727    1.073332    11.00000   -1.50000
H32B  2    0.063476    0.795058    1.043733    11.00000   -1.50000
H32C  2    0.094532    0.719365    1.125982    11.00000   -1.50000
AFIX   0
BR1   3    0.210337    0.457742    0.594678    11.00000    0.05452    0.06127 =
         0.06250   -0.01437   -0.00399    0.01706
BR2   3    0.216965    0.393199    0.349574    11.00000    0.06573    0.07730 =
         0.04261    0.00905   -0.01980    0.00697
BR3   3    0.083412    0.540228    1.131956    11.00000    0.09806    0.13345 =
         0.05828    0.03527    0.00603   -0.05182
BR4   3    0.033613    0.504752    0.877654    11.00000    0.09149    0.09574 =
         0.07972   -0.02046    0.00177   -0.05654
O1    4    0.387251    0.765352    0.730596    11.00000    0.04361    0.06767 =
         0.03517    0.01578    0.00222   -0.00270
HKLF 4
REM  EL13_D207_DRX10_EpBr in P2(1)
REM R1 =  0.0454 for   5298 Fo > 4sig(Fo)  and  0.0579 for all   6776 data
REM    351 parameters refined using      1 restraints
END
WGHT      0.0635      0.0000
REM Highest difference peak  0.708,  deepest hole -0.666,  1-sigma level  0.097
Q1    1   0.2278  0.5175  0.6007  11.00000  0.05    0.71
Q2    1   0.1943  0.3343  0.3403  11.00000  0.05    0.69
Q3    1   0.1089  0.4556  0.9029  11.00000  0.05    0.66
Q4    1   0.2309  0.3967  0.6141  11.00000  0.05    0.55
Q5    1   0.1882  0.3972  0.5803  11.00000  0.05    0.53
Q6    1   0.2721  0.4560  0.3691  11.00000  0.05    0.53
Q7    1   0.0071  0.4409  0.8719  11.00000  0.05    0.52
Q8    1   0.0485  0.5630  0.8951  11.00000  0.05    0.49
Q9    1   0.1105  0.6046  1.1375  11.00000  0.05    0.47
Q10   1   0.1014  0.4762  1.1219  11.00000  0.05    0.46
;
