# Supplementary material for: (1S,2R,7R,8S,10R)-9,9-Di­bromo-2,6,6,10-tetra­methyl-1α,2α-ep­oxy­tri­cyclo­[5.5.0.08,10]dodeca­ne
Source: Acta Crystallogr Sect E Struct Rep Online. 2013 Jun 8;69(Pt 7):o1037–8. doi: 10.1107/S160053681301502X (PMC3772471; doi:10.1107/S160053681301502X)
Supplement: Supplementary file 2 [file e-69-o1037-Isup2.hkl]

#
# h,k,l, Fc-squared, Fo-squared, sigma(Fo-squared) and status flag
#
data_I
_shelx_title ' EL13_D207_DRX10_EpBr in P2(1)'
_shelx_refln_list_code          4
_shelx_F_calc_maximum      227.27
_exptl_crystal_F_000       792.00
_reflns_d_resolution_high  0.8000
 
loop_
 _symmetry_equiv_pos_as_xyz
 'x, y, z'
 '-x, y+1/2, -z'
 
_cell_length_a     8.8056
_cell_length_b    15.6475
_cell_length_c    12.1390
_cell_angle_alpha  90.000
_cell_angle_beta   91.769
_cell_angle_gamma  90.000
 
_shelx_F_squared_multiplier     1.000
 
loop_
 _refln_index_h
 _refln_index_k
 _refln_index_l
 _refln_F_squared_calc
 _refln_F_squared_meas
 _refln_F_squared_sigma
 _refln_observed_status
   1 -19   0       11.45       26.51     32.15 o
   2 -19   0       23.26       55.97     27.62 o
   0 -18   0       62.09       89.40     43.19 o
   1 -18   0       32.86       56.42     25.12 o
   2 -18   0       29.84       44.62     25.03 o
   3 -18   0       21.92       25.86     26.22 o
   4 -18   0       82.22      130.94     28.85 o
   1 -17   0      148.88      198.71     26.20 o
   2 -17   0       17.27       29.60     22.31 o
   3 -17   0      143.42      178.41     25.81 o
   4 -17   0       63.27       80.13     24.33 o
   5 -17   0       11.32       16.68     25.80 o
   0 -16   0      580.31      728.67     55.96 o
   1 -16   0       19.89       29.68     20.15 o
   2 -16   0      345.31      394.30     28.26 o
   3 -16   0      103.91      139.47     23.88 o
   4 -16   0      143.62      189.77     26.04 o
   5 -16   0      301.84      355.21     28.86 o
   6 -16   0       69.64       87.72     26.34 o
   1 -15   0      521.03      575.09     29.81 o
   2 -15   0       24.55       34.56     14.36 o
   3 -15   0      265.27      285.96     24.79 o
   4 -15   0      260.76      244.91     23.76 o
   5 -15   0       20.96       23.55     21.55 o
   6 -15   0       44.65       50.99     22.87 o
   7 -15   0       56.95       63.24     28.56 o
   0 -14   0      542.64      507.61     44.29 o
   1 -14   0       69.52       82.21     18.11 o
   2 -14   0       84.69       96.51     14.34 o
   3 -14   0      845.63      882.95     23.91 o
   4 -14   0      111.23      102.64     20.66 o
   5 -14   0      187.11      221.46     26.98 o
   6 -14   0      139.72      138.82     23.69 o
   7 -14   0      197.77      196.07     29.09 o
   1 -13   0      378.86      419.93     23.88 o
   2 -13   0      245.88      245.66     15.52 o
   3 -13   0      292.38      272.25     16.22 o
   4 -13   0      387.78      383.82     18.75 o
   5 -13   0       27.69       11.26     18.06 o
   6 -13   0       87.01       81.87     25.28 o
   7 -13   0       56.29       42.61     25.24 o
   8 -13   0      224.40      238.61     28.82 o
   0 -12   0      494.15      427.20     36.07 o
   1 -12   0       91.88       81.17     14.89 o
   2 -12   0     2136.72     1907.57     57.45 o
   3 -12   0      409.84      407.90     20.24 o
   4 -12   0       62.25       56.77     12.11 o
   5 -12   0      133.71      138.69     15.83 o
   6 -12   0      208.96      225.72     26.22 o
   7 -12   0      293.05      313.85     28.06 o
   8 -12   0        5.69        5.33     22.65 o
   1 -11   0     1272.88     1056.66     40.15 o
   2 -11   0       42.46       45.26      9.99 o
   3 -11   0      218.32      176.46     12.91 o
   4 -11   0      258.86      233.80     14.70 o
   5 -11   0      105.02      107.50     14.53 o
   6 -11   0      104.86       73.85     15.13 o
   7 -11   0       19.86       13.12     20.65 o
   8 -11   0      162.44      173.66     24.19 o
   9 -11   0       47.59       60.07     26.20 o
   0 -10   0      117.43       96.03     20.44 o
   1 -10   0      188.67      149.14     13.27 o
   2 -10   0     2005.49     1853.96     66.53 o
   3 -10   0      251.00      247.64     13.07 o
   4 -10   0      303.94      262.40     16.07 o
   5 -10   0      262.90      256.86     16.99 o
   6 -10   0      428.61      455.51     36.41 o
   7 -10   0      357.96      379.21     34.30 o
   8 -10   0       72.80       92.37     20.87 o
   9 -10   0        5.99        2.41     22.47 o
   1  -9   0      176.26      137.75     13.99 o
   2  -9   0      166.38      162.66     10.51 o
   3  -9   0      584.41      535.39     19.96 o
   4  -9   0      304.79      297.04     15.26 o
   5  -9   0      134.22      112.07     13.04 o
   6  -9   0       66.54       56.65     13.22 o
   7  -9   0       70.51       50.80     14.29 o
   8  -9   0      164.45      197.32     21.25 o
   9  -9   0      114.52      106.65     19.78 o
   0  -8   0     1968.69     1598.96     38.04 o
   1  -8   0      287.65      209.11     14.55 o
   2  -8   0       14.61       11.33      6.40 o
   3  -8   0      821.20      890.87     24.00 o
   4  -8   0      553.65      576.66     20.54 o
   5  -8   0       94.38       71.41     11.46 o
   6  -8   0        7.57        5.16     11.43 o
   7  -8   0       18.68       27.30     14.52 o
   8  -8   0      222.41      291.90     25.51 o
   9  -8   0       22.74        6.93     16.51 o
  10  -8   0       28.08       28.89     42.53 o
   1  -7   0      216.04      181.72     13.79 o
   2  -7   0      216.44      199.72     10.32 o
   3  -7   0      590.74      645.56     19.95 o
   4  -7   0      669.32      656.86     17.32 o
   5  -7   0      134.39      181.95     11.24 o
   6  -7   0      205.71      173.85     12.21 o
   7  -7   0      102.45      105.49     14.58 o
   8  -7   0      196.41      195.26     20.15 o
   9  -7   0      157.29      187.09     17.69 o
  10  -7   0       27.94       46.32     44.56 o
   0  -6   0      795.54      615.97     21.60 o
   1  -6   0     5726.68     4684.00    226.29 o
   2  -6   0     4909.96     4926.54    200.45 o
   3  -6   0      672.71      723.18     19.12 o
   4  -6   0       85.46      108.85      8.37 o
   5  -6   0      444.49      454.42     21.23 o
   6  -6   0      169.00      160.18      9.95 o
   7  -6   0      161.25      210.19     19.15 o
   8  -6   0       19.46       16.18     15.39 o
   9  -6   0        0.89        5.21     12.39 o
  10  -6   0       42.18        0.00     43.52 o
   1  -5   0     1633.78     1455.26     59.64 o
   2  -5   0      203.64      197.45     18.81 o
   3  -5   0     8021.76     8237.22    417.80 o
   4  -5   0     3304.77     3512.40    231.83 o
   5  -5   0      514.12      540.62     42.91 o
   6  -5   0      211.55      199.90     12.44 o
   7  -5   0      401.04      397.20     35.57 o
   8  -5   0      889.28      941.12     30.78 o
   9  -5   0       15.16        7.02      9.30 o
  10  -5   0       22.67        5.21     43.36 o
   0  -4   0     4757.13     3301.96     35.30 o
   1  -4   0     9043.94     8162.15    415.97 o
   2  -4   0    18349.58    18225.43   1241.47 o
   3  -4   0     3198.34     3477.73    167.01 o
   4  -4   0      703.65      743.04     39.70 o
   5  -4   0     2868.25     3060.31    121.96 o
   6  -4   0        9.71        6.81      8.20 o
   7  -4   0      299.99      320.76     23.29 o
   8  -4   0      126.19      156.43     15.11 o
   9  -4   0      237.65      221.66     43.90 o
  10  -4   0       66.35       86.82     46.43 o
   1  -3   0     2521.57     2563.56    141.69 o
   2  -3   0     3671.11     3946.54    177.30 o
   3  -3   0     4143.92     4446.30    200.44 o
   4  -3   0     5752.45     6439.56    230.06 o
   5  -3   0     1353.67     1212.39    130.07 o
   6  -3   0     1696.59     1598.99    142.49 o
   7  -3   0      159.21      171.59     17.06 o
   8  -3   0       41.86       49.93     11.59 o
   9  -3   0       33.94       37.33     35.19 o
  10  -3   0       77.99       49.60     41.16 o
   0  -2   0     1400.56      825.15    145.00 o
   1  -2   0    17254.37    17444.05    868.65 o
   2  -2   0    20844.77    21462.44   1123.44 o
   3  -2   0     1586.10     1614.00    150.21 o
   4  -2   0     3635.69     3740.75    188.28 o
   5  -2   0     2185.25     2327.82    149.87 o
   6  -2   0       36.20       21.29      6.75 o
   7  -2   0     1313.88     1298.46     24.82 o
   8  -2   0      125.00      109.06      8.39 o
   9  -2   0      182.17      210.81     44.45 o
  10  -2   0       15.65       20.12     44.84 o
   1  -1   0    20114.82    12909.21   2245.79 o
   2  -1   0    19222.95    21671.43    559.15 o
   3  -1   0     3066.12     3507.95    167.77 o
   4  -1   0     3962.97     4102.11    456.72 o
   5  -1   0     3296.45     3260.94    178.04 o
   6  -1   0     3863.39     3886.84    254.75 o
   7  -1   0       14.10       11.17     10.26 o
   8  -1   0      387.09      351.26     46.62 o
   9  -1   0      186.01      199.46     41.82 o
  10  -1   0       45.07       68.13     43.14 o
   1   0   0      747.58      297.23    164.27 o
   2   0   0     1114.53      980.98    281.78 o
   3   0   0      723.95      686.26    142.69 o
   4   0   0     5840.35     6176.31    176.57 o
   5   0   0     2503.87     2274.09     67.59 o
   6   0   0      813.36      759.44     36.10 o
   7   0   0     3585.39     3330.33     99.65 o
   8   0   0       30.54       21.92      7.25 o
   9   0   0      422.49      467.54     54.81 o
  10   0   0      237.33      301.90     54.21 o
  11   0   0      149.42       89.12     50.10 o
   1   1   0    22701.27    19791.51   2612.50 o
   2   1   0    19653.63    21612.94   1024.50 o
   3   1   0     3030.96     2642.40    531.11 o
   4   1   0     3777.68     3992.47    120.68 o
   5   1   0     3302.99     3108.58     49.99 o
   6   1   0     3908.73     3823.23    126.20 o
   7   1   0       14.34       14.02      9.98 o
   8   1   0      474.01      382.60     37.27 o
   9   1   0      151.71      176.77     41.71 o
  10   1   0       60.63       92.25     44.73 o
   1   2   0    17328.70    16117.35   1495.38 o
   2   2   0    20653.90    20925.09   1137.18 o
   3   2   0     1840.81     1943.04    125.50 o
   4   2   0     3487.78     3144.81     57.48 o
   5   2   0     1828.11     1915.20     39.02 o
   6   2   0       49.64       36.45      6.66 o
   7   2   0     1257.73     1003.45     79.61 o
   8   2   0      149.19      105.23     10.73 o
   9   2   0      206.50      132.70     40.83 o
  10   2   0        4.16        6.03     46.64 o
   1   3   0     2504.99     2385.09    158.84 o
   2   3   0     3757.33     3866.47    296.74 o
   3   3   0     3765.56     3913.44    296.38 o
   4   3   0     6300.26     4394.60   1305.48 o
   5   3   0     1214.26     1113.10     44.60 o
   6   3   0     1708.16     1474.75     69.40 o
   7   3   0      180.59      139.29     12.83 o
   8   3   0       84.43       57.92      9.41 o
   9   3   0       32.63        8.72     37.93 o
  10   3   0       82.34       95.04     49.77 o
   0   4   0     4732.69     3540.06     36.34 o
   1   4   0     7719.30     6061.41    579.80 o
   2   4   0    18428.13    17643.39   1470.05 o
   3   4   0     2974.24     3118.35    266.00 o
   4   4   0      586.71      506.69     15.09 o
   5   4   0     3264.61     2495.29    306.86 o
   6   4   0        6.48        6.50      7.83 o
   7   4   0      286.27      227.34     20.39 o
   8   4   0      115.34      107.21     36.56 o
   9   4   0      204.06      153.42     42.92 o
  10   4   0       83.58       73.23     46.86 o
   1   5   0     1918.57     1667.91    155.28 o
   2   5   0      239.87      241.12     20.44 o
   3   5   0     8144.15     8367.40    821.10 o
   4   5   0     3436.10     3578.88    441.86 o
   5   5   0      491.90      201.85    155.35 o
   6   5   0      193.17      149.52     12.87 o
   7   5   0      354.98      242.67     17.74 o
   8   5   0      985.02      935.20     65.17 o
   9   5   0        7.60       11.29     38.48 o
  10   5   0       31.88       28.67     48.95 o
   0   6   0      959.00      734.64     23.19 o
   1   6   0     6278.19     5121.60    450.80 o
   2   6   0     4724.89     4386.67    742.18 o
   3   6   0      540.16      550.03     44.13 o
   4   6   0       81.65      102.27     18.55 o
   5   6   0      381.65      350.14     40.09 o
   6   6   0      175.89      155.70     22.93 o
   7   6   0      206.39      175.69     16.38 o
   8   6   0       26.90        3.34     37.93 o
   9   6   0        3.08        0.00     37.87 o
  10   6   0       33.20       31.96     46.21 o
   1   7   0      202.11      207.63     18.36 o
   2   7   0      286.46      273.32     42.84 o
   3   7   0      690.54      703.37    114.17 o
   4   7   0      620.26      589.06    101.46 o
   5   7   0      158.56      178.62     17.76 o
   6   7   0      199.90       86.37     35.88 o
   7   7   0      145.89      123.49     35.90 o
   8   7   0      135.97       78.49     38.48 o
   9   7   0      169.47      135.82     44.84 o
  10   7   0       18.03        0.00     51.85 o
   0   8   0     1884.07     1495.37     36.83 o
   1   8   0      286.12      264.41     23.68 o
   2   8   0       53.71       60.84     15.68 o
   3   8   0      835.34      826.84    133.52 o
   4   8   0      556.47      586.92    120.20 o
   5   8   0      101.40       87.25     36.23 o
   6   8   0        5.05        0.00     26.80 o
   7   8   0        5.33       22.42     33.22 o
   8   8   0      213.31      197.16     44.34 o
   9   8   0       29.60       15.57     41.82 o
  10   8   0       40.84       58.48     53.66 o
   1   9   0      193.42      180.49     22.69 o
   2   9   0      175.26      192.83     22.97 o
   3   9   0      533.70      564.56     32.06 o
   4   9   0      250.03      283.16     28.56 o
   5   9   0      121.29      148.65     22.69 o
   6   9   0       53.09       27.73     32.78 o
   7   9   0       76.58        6.03     34.70 o
   8   9   0      168.64      155.34     44.45 o
   9   9   0      100.83       54.32     51.08 o
   0  10   0      123.16      123.49     21.43 o
   1  10   0      141.31      118.06     21.43 o
   2  10   0     1990.51     1963.52     48.07 o
   3  10   0      332.55      328.98     28.50 o
   4  10   0      309.44      311.60     31.85 o
   5  10   0      268.86      335.72     32.06 o
   6  10   0      468.96      406.48     47.85 o
   7  10   0      339.52      302.56     47.80 o
   8  10   0       73.16       64.95     46.59 o
   9  10   0        8.16        0.00     45.44 o
   1  11   0     1123.20     1002.74     28.99 o
   2  11   0       48.71       54.48     21.32 o
   3  11   0      189.46      189.54     27.95 o
   4  11   0      241.54      280.64     30.97 o
   5  11   0      101.36      142.24     27.19 o
   7  11   0       10.08        0.00     36.50 o
   8  11   0      169.78      135.00     50.76 o
   9  11   0       62.98       79.04     50.32 o
   0  12   0      448.99      381.16     34.20 o
   1  12   0      106.69      111.23     18.80 o
   2  12   0     2038.20     1915.88     54.32 o
   3  12   0      374.84      429.56     35.13 o
   4  12   0       42.89       30.42     25.32 o
   7  12   0      266.90      257.40     47.03 o
   8  12   0       10.32       40.56     44.67 o
   1  13   0      502.27      581.73     29.01 o
   2  13   0      205.67      203.79     30.80 o
   3  13   0      291.05      288.97     35.52 o
   4  13   0      403.10      407.69     41.38 o
   7  13   0       62.59       34.53     41.44 o
   8  13   0      219.41      193.98     56.57 o
   0  14   0      520.16      533.81     42.81 o
   1  14   0       51.23       64.09     20.33 o
   2  14   0       91.53      118.52     22.56 o
   3  14   0      871.36     1002.01     53.72 o
   7  14   0      213.89      215.30     49.11 o
   1  15   0      484.81      572.89     33.68 o
   2  15   0       37.97       47.13     21.91 o
   3  15   0      294.26      390.48     44.07 o
   6  15   0       46.68       77.72     41.16 o
   7  15   0       58.17       57.94     50.76 o
   0  16   0      578.70      733.43     59.85 o
   1  16   0       20.67       10.21     25.29 o
   2  16   0      328.14      394.59     33.15 o
   3  16   0       96.33      165.75     43.08 o
   6  16   0       69.93       75.75     42.59 o
   1  17   0      164.92      238.62     31.84 o
   2  17   0       15.15        0.00     25.84 o
   3  17   0      147.18      249.01     50.10 o
   0  18   0       32.14       53.28     39.25 o
   1  18   0       41.58       72.68     30.06 o
   2  18   0       39.04       49.22     40.40 o
   3  18   0       17.02       31.96     45.33 o
   4  18   0       69.47       94.06     45.11 o
   1  19   0       15.68       35.43     29.64 o
   2  19   0       24.75       62.59     44.51 o
  -2 -19   1       12.88       17.24     26.75 o
  -1 -19   1        7.77       54.71     28.27 o
   0 -19   1       23.28       40.64     32.16 o
   1 -19   1       53.61      104.57     35.65 o
   2 -19   1       25.12       47.78     33.36 o
  -4 -18   1       19.85       46.01     27.31 o
  -3 -18   1       65.36      125.84     28.22 o
  -2 -18   1       10.77       49.70     25.02 o
  -1 -18   1        9.57       35.77     25.39 o
   0 -18   1       15.73       36.82     30.91 o
   1 -18   1        4.50       17.19     30.92 o
   2 -18   1      114.87      186.03     28.02 o
   3 -18   1       44.27       86.28     26.57 o
   4 -18   1       29.88       35.00     27.18 o
  -5 -17   1        0.63       10.14     23.47 o
  -4 -17   1       38.84       53.94     24.26 o
  -3 -17   1       65.80      122.58     25.45 o
  -2 -17   1       29.99       57.67     22.95 o
  -1 -17   1       64.23       62.59     22.72 o
   0 -17   1        9.96       24.08     27.45 o
   1 -17   1      112.11      178.55     26.44 o
   2 -17   1      107.85      171.91     26.49 o
   3 -17   1       12.69       18.87     23.16 o
   4 -17   1       34.46       43.78     25.46 o
   5 -17   1       54.15       68.87     25.59 o
  -6 -16   1       21.22       15.52     22.97 o
  -5 -16   1       59.65       55.67     23.80 o
  -4 -16   1       29.21       34.47     21.94 o
  -3 -16   1       81.08       93.38     22.82 o
  -2 -16   1      118.69      158.58     18.33 o
  -1 -16   1       34.42       49.32     22.35 o
   0 -16   1      172.49      218.04     24.36 o
   1 -16   1       14.68       36.70     22.52 o
   2 -16   1       36.95       46.19     21.36 o
   3 -16   1      289.82      332.66     27.99 o
   4 -16   1       98.55       96.29     25.31 o
   5 -16   1       43.79       18.89     24.42 o
   6 -16   1       19.42       26.02     26.15 o
  -7 -15   1       26.10       18.42     26.49 o
  -6 -15   1       45.07       23.69     21.50 o
  -5 -15   1      115.28      116.50     22.53 o
  -4 -15   1      129.13      135.81     21.91 o
  -3 -15   1       40.11       52.53     15.70 o
  -2 -15   1       64.22       68.22     16.04 o
  -1 -15   1      286.81      306.23     23.32 o
   0 -15   1       75.45      104.29     20.74 o
   1 -15   1      424.09      483.61     29.22 o
   2 -15   1       50.54       89.02     20.72 o
   3 -15   1      120.96      141.59     22.06 o
   4 -15   1        2.82       19.41     22.09 o
   5 -15   1       75.13       72.47     23.54 o
   6 -15   1      296.97      298.94     30.24 o
   7 -15   1       59.09       74.50     25.67 o
  -7 -14   1       35.99       26.36     24.52 o
  -6 -14   1        9.19        5.53     20.16 o
  -5 -14   1      102.80       93.15     20.94 o
  -4 -14   1       43.85       48.68     14.60 o
  -3 -14   1      206.80      195.29     16.68 o
  -2 -14   1      323.78      334.79     18.85 o
  -1 -14   1       22.01       33.11     18.03 o
   0 -14   1      124.70      135.91     22.50 o
   1 -14   1      220.69      242.36     21.08 o
   2 -14   1       63.65       92.09     13.39 o
   3 -14   1        0.27       10.40     17.79 o
   4 -14   1      365.75      410.41     28.03 o
   5 -14   1      472.16      495.58     29.04 o
   6 -14   1       46.44       70.21     23.30 o
   7 -14   1       84.20      101.42     29.14 o
  -8 -13   1       42.60       52.98     22.48 o
  -7 -13   1       30.74       23.36     22.78 o
  -6 -13   1      284.70      328.47     31.35 o
  -5 -13   1      190.58      227.35     16.82 o
  -4 -13   1       81.61       88.70     14.22 o
  -3 -13   1       28.70       19.92     12.53 o
  -2 -13   1       51.64       56.19     12.68 o
  -1 -13   1     1686.97     1617.73     40.55 o
   0 -13   1      295.25      327.16     26.55 o
   1 -13   1      166.02      181.02     18.98 o
   2 -13   1       30.37       33.20     11.07 o
   3 -13   1      278.55      280.16     21.33 o
   4 -13   1      225.82      248.61     21.90 o
   5 -13   1      516.43      498.74     31.27 o
   6 -13   1      226.29      247.29     29.61 o
   7 -13   1       68.00       44.90     26.20 o
   8 -13   1       18.50        4.68     26.17 o
  -8 -12   1       94.90      102.58     21.58 o
  -7 -12   1       81.55      105.38     22.61 o
  -6 -12   1      294.58      294.41     20.44 o
  -5 -12   1      177.09      188.39     15.33 o
  -4 -12   1      173.66      188.20     14.84 o
  -3 -12   1      529.50      458.81     23.77 o
  -2 -12   1      633.22      604.67     19.57 o
  -1 -12   1      304.22      299.00     23.83 o
   0 -12   1      750.79      651.24     29.15 o
   1 -12   1      304.38      280.45     19.00 o
   2 -12   1      250.51      231.85     19.88 o
   3 -12   1      204.03      199.36     13.48 o
   4 -12   1      636.07      684.14     27.40 o
   5 -12   1     1050.61     1107.05     60.70 o
   6 -12   1      147.91      150.88     25.56 o
   7 -12   1       34.87       56.44     25.13 o
   8 -12   1       43.55       49.09     25.85 o
  -8 -11   1       14.70       12.81     18.01 o
  -7 -11   1      149.14      150.68     17.43 o
  -6 -11   1      236.60      278.28     18.48 o
  -5 -11   1      149.82      193.02     16.34 o
  -4 -11   1      604.87      596.68     19.44 o
  -3 -11   1      184.73      184.54     13.43 o
  -2 -11   1     3147.67     2933.34     92.52 o
  -1 -11   1      783.23      681.25     26.93 o
   0 -11   1      745.39      724.50     26.57 o
   1 -11   1      417.90      360.62     19.43 o
   2 -11   1      390.66      419.05     14.90 o
   3 -11   1      867.65      922.34     18.82 o
   4 -11   1      826.94      810.58     20.64 o
   5 -11   1      176.57      168.77     23.70 o
   6 -11   1      444.03      428.45     33.89 o
   7 -11   1       17.32        6.70     22.46 o
   8 -11   1       32.02       22.83     23.51 o
   9 -11   1      176.60      184.03     26.43 o
  -8 -10   1      229.45      242.76     24.44 o
  -7 -10   1      172.60      205.97     17.09 o
  -6 -10   1      368.49      360.14     19.93 o
  -5 -10   1       23.53       28.36     12.59 o
  -4 -10   1     2062.20     2110.93     39.22 o
  -3 -10   1     1305.23     1293.43     30.62 o
  -2 -10   1      189.65      162.75     11.51 o
  -1 -10   1     1019.80      852.23     44.23 o
   0 -10   1     1542.56     1323.77     30.29 o
   1 -10   1      305.38      242.61     16.62 o
   2 -10   1      244.55      252.46     12.37 o
   3 -10   1     2497.63     2356.67     47.59 o
   4 -10   1     2723.37     2645.64     32.70 o
   5 -10   1       98.96      118.83     12.94 o
   6 -10   1       19.20       19.81     20.36 o
   7 -10   1       34.03       25.55     21.83 o
   8 -10   1      241.79      279.90     26.67 o
   9 -10   1      190.66      189.26     32.61 o
  -8  -9   1       38.24       39.15     15.97 o
  -7  -9   1      407.47      473.69     22.05 o
  -6  -9   1      534.57      597.33     30.71 o
  -5  -9   1      856.84      977.28     68.88 o
  -4  -9   1       33.82       19.05     10.79 o
  -3  -9   1     1740.23     1693.66     36.60 o
  -2  -9   1     3606.52     3021.83    131.71 o
  -1  -9   1      815.85      676.59     22.21 o
   0  -9   1      742.36      662.41     21.57 o
   1  -9   1     1008.08      799.67     29.94 o
   2  -9   1     2340.74     2227.54     79.61 o
   3  -9   1     1272.61     1250.02     38.41 o
   4  -9   1      233.78      230.18     13.34 o
   5  -9   1     1130.11     1076.62     60.82 o
   6  -9   1      103.87       97.10     20.53 o
   7  -9   1      296.14      308.29     25.16 o
   8  -9   1      161.56      142.41     19.10 o
   9  -9   1       59.88       57.84     22.34 o
 -10  -8   1      110.42      133.74     49.00 o
  -9  -8   1       45.45       52.24     41.11 o
  -8  -8   1      370.02      440.31     30.00 o
  -7  -8   1      305.22      308.42     16.41 o
  -6  -8   1      246.01      281.81     19.13 o
  -5  -8   1      606.52      638.02     19.18 o
  -4  -8   1      551.81      554.58     19.25 o
  -3  -8   1      919.46      888.84     25.10 o
  -2  -8   1     1563.38     1465.12     59.43 o
  -1  -8   1     3007.43     2299.36     38.83 o
   0  -8   1     1732.50     1338.26     25.27 o
   1  -8   1      681.99      571.52     20.22 o
   2  -8   1     1682.03     1505.66     62.90 o
   3  -8   1      998.25      929.26     29.05 o
   4  -8   1     1742.75     1671.19     86.57 o
   5  -8   1     1032.06      940.46     49.07 o
   6  -8   1       70.14       60.81     11.66 o
   7  -8   1       66.60       70.91     15.87 o
   8  -8   1      225.52      273.79     20.03 o
   9  -8   1       87.71      102.81     32.01 o
 -10  -7   1       10.78        0.00     44.84 o
  -9  -7   1      124.70      127.77     41.00 o
  -8  -7   1       10.32        7.48     11.21 o
  -7  -7   1      548.91      671.90     55.88 o
  -6  -7   1     1007.57     1142.96     60.09 o
  -5  -7   1      318.07      297.08     14.48 o
  -4  -7   1       72.89       51.42      9.41 o
  -3  -7   1     3200.52     3265.36     94.62 o
  -2  -7   1     5522.96     4864.27    157.37 o
  -1  -7   1      230.60      162.72     12.03 o
   0  -7   1     5904.37     4465.18     80.60 o
   1  -7   1      892.28      760.68     20.54 o
   2  -7   1     1151.41     1152.59     49.26 o
   3  -7   1     1443.29     1464.66     59.45 o
   4  -7   1      111.29      130.74      9.50 o
   5  -7   1       65.91       86.45      8.62 o
   6  -7   1      438.08      414.17     23.79 o
   7  -7   1      954.13      977.88     35.68 o
   8  -7   1      123.99      151.43     21.47 o
   9  -7   1       51.80       54.10     20.29 o
  10  -7   1       83.98       97.21     19.00 o
 -10  -6   1      110.79      114.61     43.68 o
  -9  -6   1       51.69       68.57     41.44 o
  -8  -6   1      589.62      689.53     56.35 o
  -7  -6   1      153.57      159.94     14.63 o
  -6  -6   1     1222.39     1211.17     66.79 o
  -5  -6   1      879.84      806.11     75.80 o
  -4  -6   1      136.46      144.96      7.99 o
  -3  -6   1       46.59       46.26      7.79 o
  -2  -6   1     2414.71     2257.65     82.72 o
  -1  -6   1    12885.42    10455.36     78.71 o
   0  -6   1     5299.66     3959.01     50.13 o
   1  -6   1     3913.53     3377.14    136.83 o
   2  -6   1      431.34      360.20     18.03 o
   3  -6   1       61.81       74.55      6.72 o
   4  -6   1     1436.72     1464.24     70.27 o
   5  -6   1     1059.72     1082.99     60.84 o
   6  -6   1     2211.96     2184.67    140.41 o
   7  -6   1       39.79       43.53     13.73 o
   8  -6   1      621.05      678.09     46.73 o
   9  -6   1      299.65      352.90     26.25 o
  10  -6   1       52.11       57.23     16.63 o
 -10  -5   1        0.15        0.00     44.34 o
  -9  -5   1      138.63      190.14     42.10 o
  -8  -5   1       42.44       59.36     32.34 o
  -7  -5   1     1130.83     1224.82    102.34 o
  -6  -5   1     1352.78     1458.66     94.31 o
  -5  -5   1     1871.28     2057.97     80.84 o
  -4  -5   1     4293.51     4539.54    216.90 o
  -3  -5   1     1298.28     1422.34     62.88 o
  -2  -5   1     4342.44     4328.90    141.01 o
  -1  -5   1     6619.96     5399.06    240.92 o
   0  -5   1     9035.56     6560.89     72.01 o
   1  -5   1     4960.75     4101.41    116.55 o
   2  -5   1     3945.58     4253.68    180.56 o
   3  -5   1      724.33      758.11     41.97 o
   4  -5   1     1216.36     1154.02     55.01 o
   5  -5   1      236.49      263.44     17.28 o
   6  -5   1      344.83      358.25     14.91 o
   7  -5   1      616.21      596.38     27.61 o
   8  -5   1      614.53      634.41     29.28 o
   9  -5   1       13.12       17.26     17.51 o
  10  -5   1       36.56       48.64     14.51 o
 -10  -4   1       68.92       80.41     43.74 o
  -9  -4   1       95.21       67.20     42.31 o
  -8  -4   1      127.78      174.47     35.96 o
  -7  -4   1      844.01      846.45     44.93 o
  -6  -4   1      928.41      950.08     61.02 o
  -5  -4   1     1486.75     1512.72     78.63 o
  -4  -4   1     1421.76     1463.57     50.93 o
  -3  -4   1     5854.79     6382.36    249.35 o
  -2  -4   1     2537.51     2606.48    124.85 o
  -1  -4   1     2408.34     1893.32     65.71 o
   0  -4   1    10778.81     7899.50    170.67 o
   1  -4   1    13790.27    12407.60    417.69 o
   2  -4   1    10897.76    11096.77    396.37 o
   3  -4   1     1691.09     1619.71     66.25 o
   4  -4   1      306.52      354.43     21.31 o
   5  -4   1      863.08      918.32     50.73 o
   6  -4   1     1132.67     1178.64     83.68 o
   7  -4   1      947.50     1070.39     29.99 o
   8  -4   1      101.09       99.28     18.02 o
   9  -4   1      351.15      384.94     24.58 o
  10  -4   1      117.24      132.55     18.53 o
 -10  -3   1       29.67       25.60     46.04 o
  -9  -3   1       62.78       74.98     41.44 o
  -8  -3   1      263.95      227.19     37.93 o
  -7  -3   1      140.54      156.87     32.78 o
  -6  -3   1     1146.37     1172.86     81.93 o
  -5  -3   1     5910.49     6097.37    459.91 o
  -4  -3   1     3461.19     3288.35    167.25 o
  -3  -3   1     7017.08     8216.54    225.97 o
  -2  -3   1      546.17      617.93     20.31 o
  -1  -3   1     1289.41     1132.05     62.01 o
   0  -3   1     1688.10     1389.11     18.13 o
   1  -3   1    10060.49    10367.25    380.76 o
   2  -3   1     5204.38     5379.71    221.74 o
   3  -3   1     3730.86     4183.32    166.62 o
   4  -3   1     4128.62     4490.36    152.44 o
   5  -3   1     1211.05     1286.44     59.87 o
   6  -3   1      310.46      304.08     25.80 o
   7  -3   1      225.65      210.86     20.38 o
   8  -3   1      571.05      542.64     26.47 o
   9  -3   1      144.71      150.24     18.15 o
  10  -3   1       12.22       12.88     43.52 o
 -10  -2   1       85.16      118.61     49.33 o
  -9  -2   1       88.53       79.86     38.86 o
  -8  -2   1       30.77       24.17     31.68 o
  -7  -2   1      342.46      394.26     40.18 o
  -6  -2   1     1441.19     1634.52     58.59 o
  -5  -2   1     2382.55     2330.29    159.48 o
  -4  -2   1     3033.84     3164.52    205.73 o
  -3  -2   1     1313.52     1320.48     63.66 o
  -2  -2   1     7617.06     8487.40    214.68 o
  -1  -2   1     4924.84     4705.45    262.36 o
   0  -2   1    27476.45    20110.90    845.31 o
   1  -2   1     2107.62     2332.43     69.97 o
   2  -2   1     4052.90     4449.09    133.95 o
   3  -2   1     4650.63     4990.24    198.75 o
   4  -2   1      980.82     1106.32     34.36 o
   5  -2   1      336.19      346.75     20.07 o
   6  -2   1      713.70      711.95     25.68 o
   7  -2   1      835.17      827.15     36.14 o
   8  -2   1      218.58      269.05     21.89 o
   9  -2   1      145.99      112.40     16.47 o
  10  -2   1      213.88      217.22     46.26 o
 -10  -1   1        5.52        0.00     41.82 o
  -9  -1   1       31.70       54.04     38.48 o
  -8  -1   1      139.33      132.10     35.52 o
  -7  -1   1      196.62      184.39     31.96 o
  -6  -1   1      146.66      187.79     19.65 o
  -5  -1   1     2012.95     2214.56    108.86 o
  -4  -1   1    15066.26    14899.50    922.02 o
  -3  -1   1    13623.24    13364.72    658.28 o
  -2  -1   1     3177.32     3626.79     97.09 o
  -1  -1   1     7177.16     7706.20    324.94 o
   1  -1   1     3692.51     4066.29    121.38 o
   2  -1   1     5423.54     6151.67    174.23 o
   3  -1   1     6615.03     7634.79    230.50 o
   4  -1   1     3539.08     4000.07    168.69 o
   5  -1   1      500.15      506.15     27.68 o
   6  -1   1     2170.17     2363.20    134.29 o
   7  -1   1        9.19       17.28      9.57 o
   8  -1   1      472.82      458.09     24.35 o
   9  -1   1       85.68       90.39     15.37 o
  10  -1   1       29.43        6.69     39.79 o
 -11   0   1        0.44        0.00     52.84 o
 -10   0   1       31.76        3.73     42.81 o
  -9   0   1      655.77      610.98     59.69 o
  -8   0   1       33.32       18.91     31.68 o
  -7   0   1        5.71       13.70     26.80 o
  -6   0   1       17.30       32.53     13.95 o
  -5   0   1     2489.94     2739.22     31.53 o
  -4   0   1     3144.50     3539.53    129.89 o
  -3   0   1     8839.67     9060.84    162.40 o
  -2   0   1    51649.39    54225.80    619.89 o
  -1   0   1     5409.68     5374.15    267.81 o
   0   0   1        0.62        0.04      0.18 o
   1   0   1     5191.44     5564.53    251.55 o
   2   0   1    35355.77    37997.77   2125.60 o
   3   0   1     5288.96     5990.54    240.64 o
   4   0   1      239.12      226.09     13.50 o
   5   0   1     4779.88     5095.87    141.49 o
   6   0   1       16.43       12.72     12.06 o
   7   0   1     2065.23     2026.91     59.81 o
   8   0   1      249.59      295.56     21.48 o
   9   0   1       94.75       59.53     14.56 o
  10   0   1       33.59        0.00     44.45 o
 -10   1   1        4.02        0.00     42.81 o
  -9   1   1       28.74       25.32     37.66 o
  -8   1   1      206.77      207.63     37.66 o
  -7   1   1      238.16      235.96     36.29 o
  -6   1   1      128.08      164.58     18.03 o
  -5   1   1     2352.15     2551.48     62.70 o
  -4   1   1    14758.31    14856.82    457.24 o
  -3   1   1    14418.42    14737.03    618.39 o
  -2   1   1     3558.95     3456.35    363.72 o
  -1   1   1     6436.93     7126.91    202.55 o
   1   1   1     3426.74     3763.80     95.37 o
   2   1   1     5205.41     6070.48    226.42 o
   3   1   1     5985.84     7072.42    162.10 o
   4   1   1     4004.05     4488.14    148.65 o
   5   1   1      367.56      388.12     26.15 o
   6   1   1     2156.26     2259.40    105.10 o
   7   1   1       19.92       37.30     10.12 o
   8   1   1      385.01      360.13     21.93 o
   9   1   1       99.05       71.11     14.51 o
  10   1   1       41.26       13.81     41.60 o
 -10   2   1       77.81       93.67     49.44 o
  -9   2   1       90.27       55.85     38.48 o
  -8   2   1       20.80        0.00     32.06 o
  -7   2   1      319.51      309.85     37.27 o
  -6   2   1     1430.31     1454.87     29.18 o
  -5   2   1     2668.71     2696.71     33.06 o
  -4   2   1     2446.75     2324.35    115.21 o
  -3   2   1     2101.56     2072.35    132.23 o
  -2   2   1     6616.32     6276.33    610.24 o
  -1   2   1     4816.15     3679.61    751.03 o
   0   2   1    27653.99    22117.52   1118.88 o
   1   2   1     2456.72     2573.92     87.73 o
   2   2   1     4122.04     4544.41    133.26 o
   3   2   1     3802.59     4173.46     87.49 o
   4   2   1      787.99      889.69     20.20 o
   5   2   1      339.97      364.63     18.28 o
   6   2   1      616.41      272.59    188.13 o
   7   2   1      754.35      735.28     21.22 o
   8   2   1      258.16      266.26     24.23 o
   9   2   1      148.21      115.35     15.62 o
  10   2   1      205.31      217.93     51.96 o
 -10   3   1       39.31       47.19     44.67 o
  -9   3   1       64.50       67.75     40.01 o
  -8   3   1      264.44      247.80     40.07 o
  -7   3   1      187.59      160.60     32.83 o
  -6   3   1     1225.16     1225.20     54.78 o
  -5   3   1     5684.86     5463.24     46.19 o
  -4   3   1     3735.02     3492.58    247.05 o
  -3   3   1     6685.77     7154.32    596.15 o
  -2   3   1      695.89      452.24    169.36 o
  -1   3   1     1437.35     1294.98    174.44 o
   0   3   1     1832.38     1686.04    172.77 o
   1   3   1     9412.37     9479.97    251.83 o
   2   3   1     6168.83     6277.97    226.04 o
   3   3   1     4101.40     4801.61    122.35 o
   4   3   1     4001.03     4380.46    102.14 o
   5   3   1     1183.79     1220.18     55.46 o
   6   3   1      343.42      360.10     21.87 o
   7   3   1      191.91      151.81     17.29 o
   8   3   1      655.29      536.55     25.75 o
   9   3   1      166.79      126.37     16.05 o
  10   3   1        8.46       21.32     46.86 o
 -10   4   1       69.26       22.69     45.11 o
  -9   4   1       91.75       46.10     39.79 o
  -8   4   1      148.77      141.14     37.71 o
  -7   4   1      920.08      909.00     52.29 o
  -6   4   1      773.81      716.03     29.68 o
  -5   4   1     1523.89     1330.83     26.86 o
  -4   4   1     1593.04     1501.80    129.06 o
  -3   4   1     5397.77     4974.52    442.40 o
  -2   4   1     2559.66     2484.52    288.56 o
  -1   4   1     3041.38     2472.46    180.63 o
   0   4   1    10693.76     8311.89    576.07 o
   1   4   1    14006.84    13432.85     83.23 o
   2   4   1    10738.16    11344.08    410.32 o
   3   4   1     2045.64     2142.71     52.51 o
   4   4   1      396.99      464.85     17.32 o
   5   4   1      837.01      890.84     23.71 o
   6   4   1     1438.96     1285.82     69.72 o
   7   4   1     1028.26      947.11     42.51 o
   8   4   1      116.86       85.16     16.78 o
   9   4   1      376.46      329.53     25.65 o
  10   4   1      115.90      148.70     48.23 o
 -10   5   1        0.05        0.00     44.07 o
  -9   5   1      138.80      161.42     44.84 o
  -8   5   1       37.10       57.55     38.64 o
  -7   5   1     1032.24     1053.64     55.25 o
  -6   5   1     1254.50     1245.93     30.96 o
  -5   5   1     1875.87     1937.87    159.35 o
  -4   5   1     4172.22     4031.21    361.11 o
  -3   5   1     1471.16     1205.62    117.19 o
  -2   5   1     4244.78     3806.51    831.19 o
  -1   5   1     6355.47     5265.93    217.25 o
   0   5   1     8933.24     6854.21    545.38 o
   1   5   1     5608.25     5186.18     72.02 o
   2   5   1     3956.34     4315.84    118.21 o
   3   5   1      636.45      679.54     29.12 o
   4   5   1     1204.29     1187.29     70.43 o
   5   5   1      175.69      211.70     18.50 o
   6   5   1      340.03      336.68     22.60 o
   7   5   1      619.12      492.16     26.19 o
   8   5   1      618.37      498.00     26.50 o
   9   5   1        9.12        2.69     14.01 o
  10   5   1       51.10       11.95     49.33 o
 -10   6   1      132.51      104.03     49.93 o
  -9   6   1       66.80       69.83     42.31 o
  -8   6   1      520.67      483.82     55.69 o
  -7   6   1      121.67       97.73     33.76 o
  -6   6   1     1255.04     1145.23     52.56 o
  -5   6   1      838.63      828.68     79.81 o
  -4   6   1      128.93       21.13     64.02 o
  -3   6   1       38.40       37.60     11.84 o
  -2   6   1     2630.63     2611.66     38.04 o
  -1   6   1    12659.89    10022.92    518.79 o
   0   6   1     5280.47     4011.42     47.58 o
   1   6   1     3318.56     3013.29     99.24 o
   2   6   1      664.86      608.54     19.44 o
   3   6   1       64.09       76.59      8.85 o
   4   6   1     1365.89     1468.97    160.60 o
   5   6   1     1139.64     1149.90    111.54 o
   6   6   1     2123.37     2023.17    160.16 o
   7   6   1       23.66       17.22     15.50 o
   8   6   1      606.27      493.43     27.01 o
   9   6   1      293.22      251.28     22.40 o
  10   6   1       37.88       53.50     47.69 o
 -10   7   1       15.43       61.83     48.78 o
  -9   7   1      108.02       70.43     43.36 o
  -8   7   1       12.74        0.00     38.26 o
  -7   7   1      560.99      574.10     51.96 o
  -6   7   1     1076.24     1038.57     56.40 o
  -5   7   1      319.17      299.10     22.12 o
  -4   7   1       53.46       59.69     14.58 o
  -3   7   1     3411.35     3850.30     50.15 o
  -2   7   1     5290.16     5043.27     56.46 o
  -1   7   1      193.67      153.91     16.61 o
   0   7   1     6123.49     5003.87    109.99 o
   1   7   1      787.60      700.85     32.01 o
   2   7   1     1133.05     1070.25     85.48 o
   3   7   1     1253.64     1332.51     85.24 o
   4   7   1       88.30      105.63     12.67 o
   5   7   1       91.51      126.63     15.02 o
   6   7   1      445.50      395.43     37.44 o
   7   7   1     1045.43      772.94     30.04 o
   8   7   1      117.88       91.96     19.24 o
   9   7   1       33.13       29.05     41.38 o
  10   7   1       87.72       57.33     53.50 o
 -10   8   1       94.52       50.15     53.11 o
  -9   8   1       37.27       57.72     45.06 o
  -8   8   1      414.50      386.48     49.82 o
  -7   8   1      283.52      248.19     41.00 o
  -6   8   1      203.86      169.81     33.82 o
  -5   8   1      592.41      119.97    271.07 o
  -4   8   1      570.56      656.86     27.95 o
  -3   8   1      969.92     1010.40     32.17 o
  -2   8   1     1578.11     1607.73     36.94 o
  -1   8   1     3084.48     2497.66     45.93 o
   0   8   1     1659.01     1343.49     27.36 o
   1   8   1      689.15      600.77     19.49 o
   2   8   1     1637.66     1482.17    116.67 o
   3   8   1      993.29      975.07    123.63 o
   4   8   1     1739.28     1833.80    191.16 o
   5   8   1     1027.30      974.19    112.86 o
   6   8   1      106.82       98.77     15.75 o
   7   8   1       62.02       60.91     18.09 o
   8   8   1      219.24      178.08     22.12 o
   9   8   1       76.24       79.26     44.95 o
  -9   9   1       38.16       13.26     45.06 o
  -8   9   1       45.27       63.80     44.51 o
  -7   9   1      427.70      421.34     49.60 o
  -6   9   1      440.93      377.76     46.10 o
  -5   9   1      809.96      893.84     87.97 o
  -4   9   1       42.62       38.09     17.92 o
  -3   9   1     1424.56     1513.46     40.45 o
  -2   9   1     3791.36     3400.62     56.24 o
  -1   9   1      790.45      697.08     21.66 o
   0   9   1      803.32      810.30     23.52 o
   1   9   1      977.22      831.37     23.47 o
   2   9   1     2287.20     2238.75     90.06 o
   3   9   1     1602.65     1481.92    138.67 o
   4   9   1      152.76      154.16     16.03 o
   5   9   1     1183.29     1120.18    146.46 o
   6   9   1      110.36       82.71     22.64 o
   7   9   1      277.98      185.39     22.34 o
   8   9   1      170.20       90.60     42.37 o
   9   9   1       93.58       64.73     46.59 o
  -9  10   1       77.87       58.21     48.01 o
  -8  10   1      186.98      115.93     44.29 o
  -7  10   1      171.83      130.01     40.18 o
  -6  10   1      420.21      405.39     45.71 o
  -5  10   1       47.79       56.72     18.34 o
  -4  10   1     1921.12     2156.18     49.39 o
  -3  10   1     1280.85     1307.37     41.71 o
  -2  10   1      192.72      195.29     24.39 o
  -1  10   1     1022.84      852.33     36.94 o
   0  10   1     1550.81     1384.66     29.88 o
   1  10   1      345.15      287.16     27.24 o
   2  10   1      260.66      253.63     27.98 o
   3  10   1     2388.02     2214.12    284.55 o
   4  10   1     3113.36     2980.95    467.87 o
   5  10   1      129.60      166.56     29.76 o
   6  10   1       12.84        0.00     21.92 o
   7  10   1       33.42       14.13     19.89 o
   8  10   1      250.48      247.20     52.13 o
   9  10   1      183.69      192.01     52.29 o
  -9  11   1       86.99      103.27     53.99 o
  -8  11   1       15.32       32.83     42.15 o
  -7  11   1      158.40      139.00     41.33 o
  -6  11   1      324.88      378.86     47.25 o
  -5  11   1      107.67      120.04     34.09 o
  -4  11   1      543.75      658.45     36.83 o
  -3  11   1      183.82      200.83     27.08 o
  -2  11   1     3061.68     3056.40     59.96 o
  -1  11   1      834.71      735.60     27.21 o
   0  11   1      774.23      800.80     27.88 o
   1  11   1      436.10      401.66     32.78 o
   2  11   1      529.92      585.85     43.22 o
   3  11   1      745.17      761.45    103.95 o
   4  11   1      985.26      953.89    140.92 o
   5  11   1      166.26      150.39     34.53 o
   6  11   1      385.11      280.69     32.83 o
   7  11   1       25.53       20.88     37.60 o
   8  11   1       21.08       22.42     42.81 o
   9  11   1      175.54      130.56     52.35 o
  -8  12   1       96.30       46.32     44.67 o
  -7  12   1       81.59       59.96     40.45 o
  -6  12   1      235.23      207.30     42.70 o
  -5  12   1      183.40      149.03     33.60 o
  -4  12   1      162.09      191.90     27.90 o
  -3  12   1      633.96      617.34     39.63 o
  -2  12   1      477.02      457.46     34.70 o
  -1  12   1      316.39      344.76     24.39 o
   0  12   1      654.04      562.67     30.28 o
   1  12   1      245.32      245.66     21.52 o
   2  12   1      218.38      199.40     29.05 o
   3  12   1      204.01      246.65     30.64 o
   4  12   1      477.79      567.52     43.08 o
   5  12   1     1031.29     1306.98     53.11 o
   7  12   1       39.38       31.24     39.85 o
   8  12   1       48.25       71.86     45.82 o
  -8  13   1       49.76       31.68     49.82 o
  -7  13   1       32.73       30.58     44.34 o
  -6  13   1      264.64      230.04     46.32 o
  -5  13   1      243.89      233.55     38.20 o
  -3  13   1       10.83       11.35     25.21 o
  -2  13   1       13.79       10.61     18.14 o
  -1  13   1     1617.73     1630.03     38.94 o
   0  13   1      280.81      328.29     27.35 o
   1  13   1      171.20      176.17     21.59 o
   2  13   1       30.95       21.92     25.43 o
   3  13   1      274.64      305.68     37.60 o
   4  13   1      179.79      236.90     35.08 o
   7  13   1       78.89       65.99     42.81 o
   8  13   1       17.34        0.00     45.06 o
  -7  14   1       42.03       24.61     46.43 o
  -6  14   1        8.53        9.81     40.34 o
  -5  14   1      104.17       69.61     37.27 o
  -3  14   1      208.09      195.51     31.68 o
  -2  14   1      362.09      372.28     30.53 o
  -1  14   1       32.70       32.43     19.16 o
   0  14   1      153.25      194.77     23.79 o
   1  14   1      222.02      251.75     26.31 o
   2  14   1       55.30       67.58     28.34 o
   3  14   1        0.73        0.00     29.93 o
   4  14   1      403.71      449.40     42.75 o
   7  14   1       71.51       47.19     44.07 o
  -7  15   1       26.49       22.09     43.68 o
  -6  15   1       37.52        0.00     36.83 o
  -5  15   1      112.83      135.82     38.09 o
  -3  15   1       56.52       57.72     33.60 o
  -2  15   1       73.09       83.87     22.46 o
  -1  15   1      316.35      422.79     32.24 o
   0  15   1       67.58       96.96     24.50 o
   1  15   1      423.83      510.48     35.17 o
   2  15   1       46.13       75.27     24.16 o
   3  15   1      122.72      191.68     39.41 o
   7  15   1       51.08       50.92     50.37 o
  -6  16   1       18.51       15.84     40.01 o
  -5  16   1       53.88       64.02     36.89 o
  -3  16   1       90.90      104.09     38.59 o
  -2  16   1      109.75      127.50     28.25 o
  -1  16   1       31.32       37.49     23.33 o
   0  16   1      169.88      221.85     27.92 o
   1  16   1       21.37       31.00     23.44 o
   2  16   1       52.00       83.41     26.53 o
   3  16   1      290.57      331.61     42.81 o
  -5  17   1        2.28        0.00     41.22 o
  -4  17   1       24.85       41.99     40.73 o
  -3  17   1       72.05      110.23     41.55 o
  -2  17   1       31.26       45.22     41.44 o
  -1  17   1       50.90       67.35     27.50 o
   0  17   1       10.44       11.65     26.12 o
   1  17   1       97.71      148.13     30.08 o
   2  17   1      111.01      175.61     29.40 o
   3  17   1        7.92       21.32     37.49 o
  -4  18   1       20.17       25.16     43.14 o
  -3  18   1       52.65      101.13     48.73 o
  -2  18   1       12.48        6.85     39.19 o
  -1  18   1        8.79        0.00     27.79 o
   0  18   1       16.56        3.74     29.46 o
   1  18   1        6.47        8.25     26.72 o
   2  18   1      106.72      140.65     31.95 o
   3  18   1       42.84       35.13     42.10 o
   4  18   1       30.88       34.75     46.86 o
  -2  19   1       13.01        0.00     42.20 o
  -1  19   1        9.21        0.00     41.00 o
   0  19   1       21.58       32.10     31.21 o
   1  19   1       60.98       89.40     31.66 o
   2  19   1       24.25       26.15     42.37 o
  -2 -19   2      100.18      134.56     29.49 o
  -1 -19   2        5.23       24.69     26.43 o
   0 -19   2       20.66       42.69     33.89 o
   1 -19   2       10.04       32.25     34.50 o
   2 -19   2       62.67       90.63     38.24 o
  -4 -18   2       11.24       18.68     25.15 o
  -3 -18   2       33.08       66.11     26.29 o
  -2 -18   2        4.05       10.43     24.56 o
  -1 -18   2       22.91       29.69     24.57 o
   0 -18   2       47.34       75.87     32.23 o
   1 -18   2       24.53       35.95     29.87 o
   2 -18   2       58.52       59.18     31.86 o
   3 -18   2        0.44        4.46     27.12 o
   4 -18   2       21.65       27.73     28.17 o
  -5 -17   2        7.77       18.72     23.45 o
  -4 -17   2       14.57       10.19     24.12 o
  -3 -17   2       36.95       54.55     23.56 o
  -2 -17   2       33.17       48.17     18.86 o
  -1 -17   2       32.97       65.38     23.35 o
   0 -17   2        3.52        7.27     26.56 o
   1 -17   2       54.76       56.07     28.06 o
   2 -17   2        3.70       11.45     24.89 o
   3 -17   2       71.55       71.51     26.23 o
   4 -17   2        2.60        4.03     24.97 o
   5 -17   2        4.68       12.52     27.44 o
  -6 -16   2       24.30       28.64     27.15 o
  -5 -16   2       49.08       21.67     21.78 o
  -4 -16   2       77.29      100.54     21.91 o
  -3 -16   2       24.59       35.73     17.13 o
  -2 -16   2        5.61        9.05     15.92 o
  -1 -16   2       49.05       45.92     20.60 o
   0 -16   2        0.95        6.71     24.70 o
   1 -16   2        0.32        9.74     20.63 o
   2 -16   2       89.61       75.88     23.80 o
   3 -16   2       66.90       74.67     23.97 o
   4 -16   2        7.33        4.54     23.66 o
   5 -16   2       57.29       65.01     26.56 o
   6 -16   2       33.42        9.82     27.04 o
  -6 -15   2       49.50       39.98     25.29 o
  -5 -15   2        2.31        6.68     20.39 o
  -4 -15   2        6.60        6.19     15.91 o
  -3 -15   2      194.72      231.02     18.65 o
  -2 -15   2       10.60       38.77     15.81 o
  -1 -15   2      129.82      178.31     27.71 o
   0 -15   2      154.16      166.75     21.22 o
   1 -15   2       61.62       82.30     20.34 o
   2 -15   2       64.17      117.72     22.70 o
   3 -15   2      270.61      268.46     24.90 o
   4 -15   2       28.08       24.26     21.31 o
   5 -15   2        4.90        5.29     21.60 o
   6 -15   2        3.65        8.56     24.34 o
  -7 -14   2       18.94       18.96     21.87 o
  -6 -14   2       88.44       83.34     24.26 o
  -5 -14   2       24.27       26.69     15.44 o
  -4 -14   2      188.48      194.31     17.20 o
  -3 -14   2       78.53       78.76     15.59 o
  -2 -14   2      204.49      209.73     17.13 o
  -1 -14   2      173.87      171.91     24.11 o
   0 -14   2       15.57       13.05     16.33 o
   1 -14   2      108.43       92.67     18.39 o
   2 -14   2       34.34       28.43     17.54 o
   3 -14   2       81.98      100.62     20.30 o
   4 -14   2      321.57      319.01     27.18 o
   5 -14   2       14.02       15.52     21.41 o
   6 -14   2       82.36       80.50     29.61 o
   7 -14   2       23.57        2.22     28.93 o
  -8 -13   2       20.05       29.04     18.52 o
  -7 -13   2      148.04      150.59     24.28 o
  -6 -13   2       41.53       52.43     17.04 o
  -5 -13   2        2.24        6.01     13.74 o
  -4 -13   2       41.49       33.37     13.60 o
  -3 -13   2      174.20      199.23     15.96 o
  -2 -13   2     1140.14     1161.78     25.50 o
  -1 -13   2       70.80      100.32     19.45 o
   0 -13   2      421.71      435.24     25.01 o
   1 -13   2      710.07      719.87     50.71 o
   2 -13   2      441.91      459.13     25.53 o
   3 -13   2       88.84       97.71     18.47 o
   4 -13   2       94.27       93.39     19.71 o
   5 -13   2       28.26       26.03     25.63 o
   6 -13   2       65.97       64.58     27.27 o
   7 -13   2       61.24       65.98     28.99 o
   8 -13   2       86.39       90.23     29.84 o
  -8 -12   2       69.97      101.56     17.38 o
  -7 -12   2       38.32       55.77     16.16 o
  -6 -12   2      145.23      144.82     17.47 o
  -5 -12   2      503.50      529.56     21.55 o
  -4 -12   2      355.81      354.21     18.45 o
  -3 -12   2       50.81       50.70     11.80 o
  -2 -12   2      161.81      175.76     14.49 o
  -1 -12   2     1228.41     1192.49     33.15 o
   0 -12   2       98.49      104.94     15.38 o
   1 -12   2      918.52      837.93     25.92 o
   2 -12   2      938.64      905.83     39.66 o
   3 -12   2      373.06      398.68     36.44 o
   4 -12   2      191.85      203.02     20.54 o
   5 -12   2      191.43      189.77     26.14 o
   6 -12   2      149.43      165.01     26.74 o
   7 -12   2      132.37      132.04     28.17 o
   8 -12   2       96.62      128.87     29.18 o
  -8 -11   2      200.80      235.76     16.77 o
  -7 -11   2      284.96      339.44     24.08 o
  -6 -11   2      552.39      554.29     23.12 o
  -5 -11   2      321.21      380.38     19.54 o
  -4 -11   2      768.50      761.80     20.55 o
  -3 -11   2      597.29      592.13     21.26 o
  -2 -11   2      309.45      294.56     15.54 o
  -1 -11   2      911.76      873.95     28.91 o
   0 -11   2     3336.72     3124.81    107.76 o
   1 -11   2     1687.87     1513.38     28.85 o
   2 -11   2      357.92      351.02     13.02 o
   3 -11   2      755.80      752.84     13.96 o
   4 -11   2      486.05      462.65     23.84 o
   5 -11   2      686.57      718.24     50.13 o
   6 -11   2       52.98       45.00     22.12 o
   7 -11   2      468.39      486.28     38.18 o
   8 -11   2      181.88      199.19     29.35 o
  -9 -10   2       44.40       83.37     38.20 o
  -8 -10   2       99.13      144.21     15.17 o
  -7 -10   2      190.07      216.33     17.01 o
  -6 -10   2     1507.26     1651.76     80.57 o
  -5 -10   2     1604.93     1641.87     48.29 o
  -4 -10   2       48.80       53.99     10.97 o
  -3 -10   2      195.53      191.03     12.60 o
  -2 -10   2     1475.58     1315.25     40.91 o
  -1 -10   2     2893.59     2382.39     37.18 o
   0 -10   2      197.99      150.36     15.97 o
   1 -10   2     3134.67     2698.48     28.97 o
   2 -10   2     4045.98     3821.25     91.61 o
   3 -10   2      247.87      244.12      9.99 o
   4 -10   2      339.15      335.95     12.13 o
   5 -10   2      695.40      639.42     36.81 o
   6 -10   2     1855.88     1902.10     69.76 o
   7 -10   2      110.72       98.24     24.35 o
   8 -10   2       52.12       77.28     24.88 o
   9 -10   2      124.09      156.86     27.27 o
  -9  -9   2       95.19       65.99     36.67 o
  -8  -9   2      130.73      140.54     34.31 o
  -7  -9   2      544.55      621.63     38.02 o
  -6  -9   2      192.40      232.38     16.02 o
  -5  -9   2     1075.92     1136.81     41.18 o
  -4  -9   2     2798.17     2873.21    108.74 o
  -3  -9   2       89.27       92.08     10.03 o
  -2  -9   2     1048.85      935.09     33.72 o
  -1  -9   2     1197.58     1003.76     24.65 o
   0  -9   2     6618.90     5428.89     78.90 o
   1  -9   2     2731.51     2380.07     40.55 o
   2  -9   2      502.31      520.01     16.63 o
   3  -9   2      604.58      561.84     11.37 o
   4  -9   2     1579.81     1556.44     62.28 o
   5  -9   2     1352.53     1299.13     57.62 o
   6  -9   2      442.18      428.70     23.91 o
   7  -9   2      564.34      560.40     34.94 o
   8  -9   2      198.85      215.78     21.28 o
   9  -9   2       78.48       60.35     31.68 o
  -9  -8   2       59.23       80.57     42.75 o
  -8  -8   2      147.97      124.36     25.77 o
  -7  -8   2      129.37      137.92     11.92 o
  -6  -8   2     1896.22     2096.58    122.91 o
  -5  -8   2     1872.10     1935.87     94.21 o
  -4  -8   2     1253.79     1267.65     48.58 o
  -3  -8   2     4070.43     3899.79     82.71 o
  -2  -8   2      841.66      708.26     33.98 o
  -1  -8   2     2929.15     2340.78     32.43 o
   0  -8   2     1065.12      867.64     17.83 o
   1  -8   2     3136.15     2601.28     24.91 o
   2  -8   2     1948.10     1822.56     65.30 o
   3  -8   2     2288.39     2099.71     45.34 o
   4  -8   2     2110.83     2006.27     87.71 o
   5  -8   2       95.17       97.71     14.19 o
   6  -8   2     1924.60     2057.24     83.45 o
   7  -8   2      591.50      688.92     34.58 o
   8  -8   2       52.76       49.76     18.14 o
   9  -8   2       52.23       67.64     23.36 o
 -10  -7   2        0.54       12.44     42.53 o
  -9  -7   2      363.61      451.37     53.06 o
  -8  -7   2      192.88      175.64     25.92 o
  -7  -7   2      611.23      598.09     53.82 o
  -6  -7   2       87.30      102.47      7.74 o
  -5  -7   2     2850.62     3042.80    213.99 o
  -4  -7   2     4510.39     4657.34    169.67 o
  -3  -7   2      594.40      575.10     28.76 o
  -2  -7   2     3290.80     2783.09    115.00 o
  -1  -7   2     3273.34     2564.94     32.34 o
   0  -7   2     7256.60     5659.11    149.53 o
   1  -7   2      265.95      193.92      9.90 o
   2  -7   2     2059.14     2029.20     50.02 o
   3  -7   2     1357.38     1319.10     58.70 o
   4  -7   2      720.36      706.83     32.08 o
   5  -7   2     4679.65     5144.58    246.16 o
   6  -7   2      517.50      588.47     32.67 o
   7  -7   2      123.18      128.84     17.25 o
   8  -7   2      132.93      158.69     22.69 o
   9  -7   2      184.77      177.99     24.64 o
  10  -7   2      171.32      179.67     25.51 o
 -10  -6   2      157.17      207.85     51.96 o
  -9  -6   2       62.32       47.41     38.42 o
  -8  -6   2       60.90       66.81     22.95 o
  -7  -6   2      901.10      868.88    124.18 o
  -6  -6   2     1100.07     1210.41     72.71 o
  -5  -6   2      722.89      798.71     30.71 o
  -4  -6   2     3183.66     3525.24    173.55 o
  -3  -6   2    12651.52    13291.29    361.52 o
  -2  -6   2      623.80      590.29     17.95 o
  -1  -6   2     6823.11     5359.25     95.73 o
   0  -6   2     5184.96     4264.24    133.51 o
   1  -6   2     2601.72     2308.98     25.80 o
   2  -6   2     2193.50     2236.73     57.73 o
   3  -6   2     6441.84     6488.68    293.80 o
   4  -6   2     7968.92     8391.58    321.49 o
   5  -6   2      540.83      513.19     27.12 o
   6  -6   2     2381.02     2554.40    118.40 o
   7  -6   2      966.18     1060.25     27.84 o
   8  -6   2      334.04      372.96     29.97 o
   9  -6   2      145.16      166.32     37.68 o
  10  -6   2       79.06       85.92     22.70 o
 -10  -5   2      136.12      143.83     46.81 o
  -9  -5   2      335.01      395.63     52.45 o
  -8  -5   2       87.56       99.78     29.19 o
  -7  -5   2      578.80      572.02     32.64 o
  -6  -5   2     1034.30     1229.00     90.90 o
  -5  -5   2     3144.92     3655.31    133.03 o
  -4  -5   2     2855.55     3208.65    126.73 o
  -3  -5   2     2955.86     3135.69    116.00 o
  -2  -5   2    10776.36    10148.54    386.82 o
  -1  -5   2     1296.58      975.88     17.19 o
   0  -5   2     1152.43     1038.15     21.65 o
   1  -5   2     3873.56     3640.18     81.02 o
   2  -5   2     6971.65     6756.58    283.54 o
   3  -5   2     5891.23     6197.13    198.40 o
   4  -5   2      937.36     1006.80     41.59 o
   5  -5   2     3846.53     4036.85    148.77 o
   6  -5   2      838.20      878.10     35.99 o
   7  -5   2      627.42      730.31     29.15 o
   8  -5   2        9.34        4.50     18.49 o
   9  -5   2      123.00      101.03     22.30 o
  10  -5   2      113.53      113.00     35.33 o
 -10  -4   2       38.15       27.52     49.39 o
  -9  -4   2       25.33        0.00     41.82 o
  -8  -4   2     1486.25     1674.28     70.60 o
  -7  -4   2      830.57      744.85     73.53 o
  -6  -4   2      125.86      177.47     15.30 o
  -5  -4   2      349.73      386.22     16.95 o
  -4  -4   2     2061.37     2321.27     55.46 o
  -3  -4   2     4970.38     5360.34    158.45 o
  -2  -4   2     1410.44     1411.32     74.00 o
  -1  -4   2    14962.94    13232.56   1237.61 o
   0  -4   2      484.30      411.91     11.41 o
   1  -4   2     9342.89     9037.35    372.63 o
   2  -4   2      886.87      863.46     24.65 o
   3  -4   2     2064.74     2080.36     47.30 o
   4  -4   2     6489.18     6613.64    227.97 o
   5  -4   2     1138.43     1151.86     35.17 o
   6  -4   2      305.75      312.32     15.49 o
   7  -4   2      606.76      616.90     21.90 o
   8  -4   2     1094.27     1131.69     35.23 o
   9  -4   2      255.79      263.64     24.89 o
  10  -4   2       72.17       59.83     20.66 o
 -10  -3   2       19.07       26.80     47.69 o
  -9  -3   2      242.71      244.35     44.84 o
  -8  -3   2       72.34       69.34     37.66 o
  -7  -3   2     1136.95     1126.14    120.80 o
  -6  -3   2      954.51     1037.57     70.92 o
  -5  -3   2       21.59       31.09      8.85 o
  -4  -3   2      100.53      109.39      9.27 o
  -3  -3   2     3172.64     3900.56    113.55 o
  -2  -3   2     9466.16     9409.28    633.17 o
  -1  -3   2      325.22      321.68     21.46 o
   0  -3   2     2291.58     2058.68     68.65 o
   1  -3   2     4498.35     4702.88    122.58 o
   2  -3   2     6295.74     6613.35    158.14 o
   3  -3   2     4519.01     4737.78    129.22 o
   4  -3   2     1454.67     1490.14     60.09 o
   5  -3   2      183.44      185.20     11.14 o
   6  -3   2     1143.67     1183.33     41.99 o
   7  -3   2      725.18      708.15     32.61 o
   8  -3   2      158.96      209.46     22.33 o
   9  -3   2      166.87      125.35     21.65 o
  10  -3   2      137.20      119.25     21.07 o
 -10  -2   2       30.24       44.34     48.62 o
  -9  -2   2      109.72      155.12     45.49 o
  -8  -2   2      855.82      933.39     62.81 o
  -7  -2   2      420.56      369.28     27.68 o
  -6  -2   2       40.36       45.56     11.05 o
  -5  -2   2      805.80      857.49     25.20 o
  -4  -2   2      930.97     1051.13     39.88 o
  -3  -2   2      450.70      532.67     19.98 o
  -2  -2   2     1644.56     1718.55     86.25 o
  -1  -2   2     5794.40     5330.23    327.18 o
   0  -2   2      936.96     1173.38     48.58 o
   1  -2   2     5482.61     5742.66    204.96 o
   2  -2   2     4527.09     4937.93    235.13 o
   3  -2   2      648.85      731.08     25.12 o
   4  -2   2        9.09        5.35      6.42 o
   5  -2   2      374.60      346.51     15.42 o
   6  -2   2      631.69      623.65     19.25 o
   7  -2   2      125.21      120.24     13.84 o
   8  -2   2     1068.55     1058.87     33.64 o
   9  -2   2      216.46      230.80     31.49 o
  10  -2   2       38.55       34.55     18.98 o
 -10  -1   2       86.30       72.35     45.71 o
  -9  -1   2       42.91       31.02     38.42 o
  -8  -1   2      149.18      171.56     37.93 o
  -7  -1   2      387.01      432.32     40.94 o
  -6  -1   2     1009.56     1047.26     52.33 o
  -5  -1   2     1328.35     1689.58    240.30 o
  -4  -1   2     1088.86     1216.00     41.33 o
  -3  -1   2     1674.31     1755.71     40.88 o
  -2  -1   2     3677.72     4031.94     46.84 o
  -1  -1   2     7447.12     8456.28     52.24 o
   0  -1   2    10154.20    10286.79    470.95 o
   1  -1   2     2896.39     3316.66     93.00 o
   2  -1   2     1907.40     2057.96     70.36 o
   3  -1   2     2495.32     2571.35     58.15 o
   4  -1   2     2427.27     2414.48    114.37 o
   5  -1   2      319.64      328.37     14.33 o
   6  -1   2      727.30      756.76     30.88 o
   7  -1   2      675.71      738.39     26.37 o
   8  -1   2      532.85      519.00     38.34 o
   9  -1   2       12.72       18.13     18.29 o
  10  -1   2       27.68       15.59     18.22 o
 -10   0   2       55.08      117.90     47.96 o
  -9   0   2      396.85      409.28     50.21 o
  -8   0   2        7.15        1.21     32.72 o
  -7   0   2     1238.42     1291.62     30.92 o
  -6   0   2      140.25      170.27     15.65 o
  -5   0   2       75.41       66.99      8.62 o
  -4   0   2        0.97       12.28      5.29 o
  -3   0   2     2219.38     2234.17     36.64 o
  -2   0   2      149.14      142.95      8.86 o
  -1   0   2        2.42        3.66      3.05 o
   0   0   2       99.35      171.71      7.06 o
   1   0   2     5564.46     7011.57    226.41 o
   2   0   2     2977.66     3241.31     61.95 o
   3   0   2     2746.98     3052.66    141.82 o
   4   0   2     1028.50     1205.74     44.17 o
   5   0   2      373.85      423.20     18.82 o
   6   0   2        8.32       11.04     10.33 o
   7   0   2      279.76      306.93     22.77 o
   8   0   2        8.71        2.70     17.40 o
   9   0   2      242.30      223.57     22.18 o
  10   0   2       76.27       70.73     18.47 o
 -10   1   2       66.64       58.81     50.15 o
  -9   1   2       29.28        0.00     37.49 o
  -8   1   2      118.46      108.31     38.09 o
  -7   1   2      510.04      509.54     55.39 o
  -6   1   2     1079.61     1078.71     34.53 o
  -5   1   2     1283.78     1228.35     23.78 o
  -4   1   2     1485.26     1404.35     96.36 o
  -3   1   2     1528.85     1750.44     89.24 o
  -2   1   2     3762.39     4065.73    120.01 o
  -1   1   2     7283.40     8554.02    346.45 o
   0   1   2     9994.05    10605.69    326.27 o
   1   1   2     2697.14     3146.40    128.39 o
   2   1   2     1578.73     1664.70     37.54 o
   3   1   2     2504.70     2619.29     51.73 o
   4   1   2     2477.44     2629.68     81.19 o
   5   1   2      207.12      224.36     13.57 o
   6   1   2      792.00      815.66     42.59 o
   7   1   2      488.41      545.99     37.42 o
   8   1   2      609.69      543.53     27.97 o
   9   1   2        7.47        0.00     17.54 o
  10   1   2       24.55       28.02     17.93 o
 -10   2   2       30.93        0.00     43.08 o
  -9   2   2      100.56      111.10     45.11 o
  -8   2   2      799.70      794.66     56.18 o
  -7   2   2      572.54      582.48     46.43 o
  -6   2   2       20.56       15.33     11.34 o
  -5   2   2      904.40      833.31     26.36 o
  -4   2   2     1030.03      907.97    132.59 o
  -3   2   2      487.70      556.45     28.24 o
  -2   2   2     1349.00     1353.47     27.25 o
  -1   2   2     6665.98     7079.14    162.72 o
   0   2   2      883.83     1046.24     82.58 o
   1   2   2     4492.48     4897.67     54.80 o
   2   2   2     4876.47     5513.94    165.94 o
   3   2   2      683.95      825.51     26.92 o
   4   2   2       65.05       83.28      9.12 o
   5   2   2      297.15      266.62     16.88 o
   6   2   2      755.60      724.26     19.98 o
   7   2   2       72.59       65.99     12.81 o
   8   2   2     1035.94      936.09     33.90 o
   9   2   2      222.92      217.61     21.97 o
  10   2   2       43.15       41.29     17.99 o
 -10   3   2       23.75       11.51     43.47 o
  -9   3   2      270.56      265.78     49.99 o
  -8   3   2       66.79       71.20     34.53 o
  -7   3   2      940.45      897.32     52.07 o
  -6   3   2     1004.13      922.48     25.09 o
  -5   3   2       73.15       86.96     11.10 o
  -4   3   2       95.18       80.42     15.13 o
  -3   3   2     3921.52     4381.91    337.94 o
  -2   3   2     8736.86     9005.05    361.02 o
  -1   3   2      154.48      155.01      5.97 o
   0   3   2     2239.57     2334.04     99.87 o
   1   3   2     4641.73     5080.13     60.38 o
   2   3   2     7127.79     7968.50    140.44 o
   3   3   2     3540.99     3844.89    115.15 o
   4   3   2     1507.39     1637.49     52.77 o
   5   3   2      183.41      197.91     16.55 o
   6   3   2     1046.70     1048.13     57.60 o
   7   3   2      923.40      892.17     25.52 o
   8   3   2      123.21      131.15     20.06 o
   9   3   2      143.55       96.72     29.68 o
  10   3   2      158.79      122.71     20.36 o
 -10   4   2       22.37        0.00     44.23 o
  -9   4   2       47.22       58.10     44.12 o
  -8   4   2     1350.81     1381.47     71.20 o
  -7   4   2      734.50      642.28     53.82 o
  -6   4   2      134.82      146.02     15.75 o
  -5   4   2      316.39      277.90     22.39 o
  -4   4   2     1726.38     1361.39    252.24 o
  -3   4   2     5568.89     5497.68    572.91 o
  -2   4   2     1564.28     1216.34    153.26 o
  -1   4   2    15629.90    14018.34    859.99 o
   0   4   2      390.86      356.52     13.35 o
   1   4   2     9562.42     9947.94     90.50 o
   2   4   2     1064.84     1073.40     16.20 o
   3   4   2     1751.23     1802.90     91.97 o
   4   4   2     6922.66     7269.67    138.29 o
   5   4   2     1144.54     1155.50     25.56 o
   6   4   2      396.92      446.45     21.24 o
   7   4   2      694.02      674.53     34.47 o
   8   4   2     1209.49     1032.93     33.92 o
   9   4   2      250.37      258.85     23.90 o
  10   4   2       79.37       54.43     18.43 o
 -10   5   2      131.67      117.74     53.22 o
  -9   5   2      330.73      233.55     47.25 o
  -8   5   2       97.92       98.72     37.87 o
  -7   5   2      708.90      666.07     55.80 o
  -6   5   2      916.69      834.29     26.41 o
  -5   5   2     3273.15     2997.42    231.22 o
  -4   5   2     2496.37     1965.22    329.99 o
  -3   5   2     2667.07     2522.17    304.21 o
  -2   5   2    10368.31     8669.40    578.65 o
  -1   5   2     1498.17     1358.07     30.75 o
   0   5   2     1474.66     1455.95    123.08 o
   1   5   2     3704.74     3610.95    181.14 o
   2   5   2     6653.15     6485.17    289.26 o
   3   5   2     5967.38     6270.83    151.14 o
   4   5   2     1040.89     1140.71     25.51 o
   5   5   2     3434.31     3558.28    135.55 o
   6   5   2     1018.15     1048.57     44.18 o
   7   5   2      570.08      571.20     30.21 o
   8   5   2        9.68        0.50     18.15 o
   9   5   2      147.21       96.37     20.94 o
  10   5   2       97.01       87.83     20.02 o
 -10   6   2      197.23      183.24     51.96 o
  -9   6   2       49.98       32.56     41.77 o
  -8   6   2      115.84       75.86     41.33 o
  -7   6   2      906.24      823.71     54.87 o
  -6   6   2      911.15      868.98     48.78 o
  -5   6   2      797.86      636.24     84.60 o
  -4   6   2     3099.37     3097.13    363.52 o
  -3   6   2    12994.16     6772.79   3533.83 o
  -2   6   2      454.87      434.59     34.86 o
  -1   6   2     5580.55     4580.24    219.68 o
   0   6   2     5625.60     5214.41    376.09 o
   1   6   2     2741.64     2738.18     30.91 o
   2   6   2     2248.52     2334.44     45.83 o
   3   6   2     6516.48     6760.25    272.27 o
   4   6   2     7642.58     8052.25    383.93 o
   5   6   2      595.39      574.56     23.47 o
   6   6   2     2520.92     2635.19    122.70 o
   7   6   2      822.03      706.96     31.10 o
   8   6   2      237.42      202.33     23.05 o
   9   6   2      133.39      115.26     21.82 o
  10   6   2       66.13       52.02     19.29 o
 -10   7   2        3.45       11.07     51.19 o
  -9   7   2      358.69      374.36     58.48 o
  -8   7   2      198.31      124.09     41.71 o
  -7   7   2      614.01      600.30     52.95 o
  -6   7   2       98.42       90.00     31.19 o
  -5   7   2     2736.67     2549.51     62.70 o
  -4   7   2     4676.70     5015.94    430.00 o
  -3   7   2      459.73      473.33     51.50 o
  -2   7   2     3586.26     3159.15    467.93 o
  -1   7   2     3335.20     2818.25     48.72 o
   0   7   2     7083.41     5808.60    422.52 o
   1   7   2      425.86      387.80     19.38 o
   2   7   2     2038.05     1993.58     63.92 o
   3   7   2     1720.60     1708.86     63.66 o
   4   7   2      765.36      743.42     82.44 o
   5   7   2     4715.06     5043.10    368.01 o
   6   7   2      523.88      557.41     31.54 o
   7   7   2       81.13       66.71     24.56 o
   8   7   2      159.11      133.79     22.40 o
   9   7   2      191.58      141.58     24.07 o
  10   7   2      197.01      163.14     22.28 o
  -9   8   2       57.97       32.34     43.47 o
  -8   8   2      154.85      157.14     46.04 o
  -7   8   2       81.82       59.53     37.87 o
  -6   8   2     2137.33     2036.69     65.99 o
  -5   8   2     1773.27     1839.60    182.17 o
  -4   8   2     1222.51      326.23    510.08 o
  -3   8   2     3797.97     3842.05    413.47 o
  -2   8   2      822.74      752.73     28.67 o
  -1   8   2     3231.79     2675.61     29.09 o
   0   8   2      830.52      726.37     22.28 o
   1   8   2     2805.42     2541.59     34.61 o
   2   8   2     1939.39     1805.07     43.42 o
   3   8   2     2241.66     2206.17     69.34 o
   4   8   2     2397.38     2336.38    205.13 o
   5   8   2      120.94      149.99     27.21 o
   6   8   2     1775.59     1795.39    210.53 o
   7   8   2      648.49      563.30     41.00 o
   8   8   2       75.38       46.62     21.41 o
   9   8   2       46.38       34.05     21.44 o
  -9   9   2       92.01      110.61     52.45 o
  -8   9   2      124.98      143.39     46.81 o
  -7   9   2      544.20      510.02     54.26 o
  -6   9   2      125.24      131.60     33.93 o
  -5   9   2     1057.23     1011.93     53.28 o
  -4   9   2     2779.44     3035.85    361.78 o
  -3   9   2       87.25       88.80     21.21 o
  -2   9   2     1108.93     1152.80     36.07 o
  -1   9   2     1047.07      937.65     20.02 o
   0   9   2     6791.10     5852.47     89.25 o
   1   9   2     2654.05     2425.14     51.22 o
   2   9   2      634.59      652.21     26.33 o
   3   9   2      566.46      568.24     49.08 o
   4   9   2     1498.91     1589.21    149.99 o
   5   9   2     1608.83     1601.17    141.30 o
   6   9   2      370.03      412.81     26.95 o
   7   9   2      647.58      549.32     40.34 o
   8   9   2      201.80      152.52     24.62 o
   9   9   2      101.96       67.99     23.00 o
  -9  10   2       33.77       49.33     47.58 o
  -8  10   2       86.56       89.12     43.68 o
  -7  10   2      210.15      168.49     44.73 o
  -6  10   2     1304.98     1194.13     59.58 o
  -5  10   2     1539.63     1392.87     59.47 o
  -4  10   2       37.13       42.36     15.10 o
  -3  10   2      184.50      211.52     23.35 o
  -2  10   2     1352.72     1288.46     40.78 o
  -1  10   2     3253.46     2900.20     37.44 o
   0  10   2      185.52      165.79     13.38 o
   1  10   2     3088.59     2735.98     43.33 o
   2  10   2     4076.42     3928.98    143.52 o
   3  10   2      199.11      187.42     19.18 o
   4  10   2      292.74      310.87     36.78 o
   5  10   2      669.03      639.70     49.41 o
   6  10   2     1964.39     1826.71     56.95 o
   7  10   2       97.84       87.97     27.84 o
   8  10   2       65.81       71.77     23.91 o
   9  10   2      113.27      113.94     25.57 o
  -9  11   2        3.76        0.00     50.32 o
  -8  11   2      195.22      211.90     52.73 o
  -7  11   2      287.52      296.59     49.33 o
  -6  11   2      600.70      544.88     52.56 o
  -5  11   2      331.31      363.73     41.11 o
  -4  11   2      776.19      796.77     77.67 o
  -3  11   2      559.23      618.22     35.35 o
  -2  11   2      322.63      316.04     22.62 o
  -1  11   2      857.37      846.89     33.24 o
   0  11   2     3368.13     3235.93     63.30 o
   1  11   2     1916.33     1802.30     36.78 o
   2  11   2      358.88      339.39     23.59 o
   3  11   2      912.31      884.63     80.30 o
   4  11   2      538.10      570.84     97.02 o
   5  11   2      653.75      690.88     96.50 o
   6  11   2       69.46       59.53     28.50 o
   7  11   2      472.37      394.37     41.99 o
   8  11   2      173.40      127.55     27.06 o
  -8  12   2       73.43       72.95     48.73 o
  -7  12   2       43.44       44.73     43.36 o
  -6  12   2      161.62      137.58     37.82 o
  -5  12   2      566.65      597.23     53.50 o
  -4  12   2      296.90      284.31     35.08 o
  -3  12   2       52.70       49.77     22.25 o
  -2  12   2      248.13      243.87     21.62 o
  -1  12   2      990.05     1001.91     30.97 o
   0  12   2       91.90       88.14     17.84 o
   1  12   2      847.29      794.68     31.18 o
   2  12   2      927.16      884.35     32.67 o
   3  12   2      372.85      354.06     41.38 o
   4  12   2      237.44      259.62     41.36 o
   5  12   2      169.60      168.66     35.19 o
   6  12   2      111.87       76.08     30.42 o
   7  12   2      128.14       62.05     31.96 o
   8  12   2       94.62       86.88     47.47 o
  -8  13   2       19.88       18.14     45.11 o
  -7  13   2      152.69      102.22     42.81 o
  -6  13   2       61.36       50.70     39.41 o
  -5  13   2        2.55        0.00     33.00 o
  -4  13   2       59.48       37.05     30.09 o
  -3  13   2      120.37      142.13     28.56 o
  -2  13   2     1161.06     1225.13     36.32 o
  -1  13   2       59.45      102.88     20.10 o
   0  13   2      448.67      503.18     29.86 o
   1  13   2      634.12      661.48     30.59 o
   2  13   2      537.71      571.24     30.02 o
   3  13   2       47.65       64.37     27.95 o
   4  13   2      100.09       88.24     21.79 o
   5  13   2       24.41        0.00     29.49 o
   6  13   2       64.62       56.95     31.85 o
   8  13   2       84.28       31.24     46.97 o
  -7  14   2       14.88       19.07     40.83 o
  -6  14   2       81.09      104.42     43.19 o
  -5  14   2       38.13       55.36     36.94 o
  -4  14   2      226.11      203.57     35.90 o
  -3  14   2       67.35       73.39     31.68 o
  -2  14   2      197.39      243.37     24.93 o
  -1  14   2      207.20      215.40     24.85 o
   0  14   2       12.27        9.83     20.88 o
   1  14   2      135.03      173.55     25.46 o
   2  14   2        8.63        0.00     27.19 o
   3  14   2       86.74      101.89     31.79 o
   4  14   2      274.33      338.35     42.20 o
  -6  15   2       43.67       47.03     38.97 o
  -5  15   2        4.16        0.00     34.97 o
  -4  15   2        3.22        0.00     32.23 o
  -3  15   2      217.76      301.30     45.82 o
  -2  15   2        9.71       27.99     23.62 o
  -1  15   2      142.73      182.71     26.00 o
   0  15   2      143.40      155.39     24.64 o
   1  15   2       64.89       82.83     23.51 o
   2  15   2       58.90       97.19     26.45 o
   3  15   2      263.42      333.09     44.95 o
   4  15   2       21.24       14.96     34.75 o
  -6  16   2       29.30       52.35     45.22 o
  -5  16   2       43.11       39.03     39.63 o
  -4  16   2       65.40       71.32     26.58 o
  -3  16   2       30.78       30.58     36.34 o
  -2  16   2        2.76       11.51     37.93 o
  -1  16   2       60.75       58.77     24.98 o
   0  16   2        0.25        0.00     22.20 o
   1  16   2        1.58       14.78     26.00 o
   2  16   2       93.51       74.35     26.12 o
   3  16   2       57.98       90.11     36.89 o
  -5  17   2        5.93       21.48     28.05 o
  -4  17   2        9.62       16.63     26.75 o
  -3  17   2       39.48       57.95     26.84 o
  -2  17   2       28.42       62.32     42.97 o
  -1  17   2       28.40       32.04     26.57 o
   0  17   2       10.90        5.85     26.38 o
   1  17   2       49.33       87.93     28.53 o
   2  17   2        5.15        0.00     28.15 o
   3  17   2       65.15       75.48     29.06 o
  -4  18   2       16.63       38.28     30.63 o
  -3  18   2       31.55       58.31     27.28 o
  -2  18   2        3.55        0.00     39.25 o
  -1  18   2       14.43       39.96     45.82 o
   0  18   2       51.87       61.53     29.91 o
   1  18   2       23.21        5.77     28.61 o
   2  18   2       66.58       87.68     31.45 o
   3  18   2        0.53        5.48     39.79 o
  -2  19   2       92.39      132.70     48.40 o
  -1  19   2        9.81       23.95     43.08 o
   0  19   2       22.25        0.00     46.48 o
   1  19   2       12.41       10.05     32.87 o
   2  19   2       56.14       79.99     33.16 o
  -1 -19   3       40.75       79.60     27.58 o
   0 -19   3       47.72       85.61     33.92 o
   1 -19   3        8.91       25.34     34.86 o
  -3 -18   3       43.49       53.53     26.24 o
  -2 -18   3       59.09      125.47     23.07 o
  -1 -18   3       34.50       65.54     26.33 o
   0 -18   3       13.78       32.08     31.10 o
   1 -18   3       27.96       68.53     34.87 o
   2 -18   3       12.12       55.11     33.86 o
   3 -18   3        9.73       16.87     31.33 o
  -5 -17   3       80.41      118.66     28.88 o
  -4 -17   3       61.19       64.07     23.73 o
  -3 -17   3       51.41       64.79     20.12 o
  -2 -17   3       31.93       46.42     18.93 o
  -1 -17   3      146.71      246.48     27.15 o
   0 -17   3       56.21       76.66     27.85 o
   1 -17   3       20.22       19.58     27.36 o
   2 -17   3       69.51       76.87     31.86 o
   3 -17   3       24.65       50.33     26.12 o
   4 -17   3       93.58      103.51     28.35 o
  -6 -16   3       52.74       69.58     26.11 o
  -5 -16   3        5.65       13.01     25.28 o
  -4 -16   3       66.65       70.58     18.49 o
  -3 -16   3      120.31      156.90     19.75 o
  -2 -16   3      189.70      231.10     21.10 o
  -1 -16   3       23.12       13.36     26.74 o
   0 -16   3      136.72      160.57     29.24 o
   1 -16   3       16.11       33.71     24.96 o
   2 -16   3       31.57       51.81     23.30 o
   3 -16   3      250.29      261.68     28.17 o
   4 -16   3       28.71       25.70     24.83 o
   5 -16   3        6.22        0.00     25.81 o
  -6 -15   3       70.27       96.41     25.07 o
  -5 -15   3      377.48      417.48     35.42 o
  -4 -15   3        8.91       16.14     15.82 o
  -3 -15   3      161.03      212.69     19.10 o
  -2 -15   3       28.41       35.63     16.14 o
  -1 -15   3      203.05      234.38     27.77 o
   0 -15   3       33.96       49.70     24.28 o
   1 -15   3      170.15      159.65     21.56 o
   2 -15   3      223.73      217.22     24.67 o
   3 -15   3       37.75       29.26     21.30 o
   4 -15   3       91.96       75.94     23.18 o
   5 -15   3      140.68      188.09     28.64 o
   6 -15   3       74.49       68.29     26.69 o
  -7 -14   3      131.33      159.95     22.30 o
  -6 -14   3      168.48      183.42     20.61 o
  -5 -14   3      121.61      149.93     17.35 o
  -4 -14   3      601.77      650.15     24.39 o
  -3 -14   3      121.53      115.06     16.20 o
  -2 -14   3       15.86        9.90     13.90 o
  -1 -14   3       76.52       73.34     22.01 o
   0 -14   3      433.24      446.03     26.72 o
   1 -14   3      269.86      293.65     22.73 o
   2 -14   3      106.84       88.89     19.93 o
   3 -14   3      304.15      304.96     25.31 o
   4 -14   3      145.12      153.02     22.78 o
   5 -14   3       17.35       31.76     22.24 o
   6 -14   3       17.92       38.24     28.37 o
   7 -14   3       69.77       57.95     31.40 o
  -7 -13   3        7.80       11.92     15.43 o
  -6 -13   3      237.74      261.94     20.12 o
  -5 -13   3      188.36      188.04     17.01 o
  -4 -13   3      205.52      207.07     16.29 o
  -3 -13   3      496.04      518.62     21.51 o
  -2 -13   3      177.43      213.61     16.99 o
  -1 -13   3       51.19       53.63     20.22 o
   0 -13   3      226.13      227.12     19.41 o
   1 -13   3      461.27      466.62     26.00 o
   2 -13   3      288.04      258.75     21.46 o
   3 -13   3      269.83      271.86     23.02 o
   4 -13   3       22.70       14.36     19.45 o
   5 -13   3      128.98      117.99     27.39 o
   6 -13   3      178.35      206.44     32.06 o
   7 -13   3       93.14       98.46     29.46 o
  -8 -12   3      144.67      173.10     21.01 o
  -7 -12   3       61.39       82.97     14.90 o
  -6 -12   3       13.85       11.62     14.84 o
  -5 -12   3      314.80      318.24     17.96 o
  -4 -12   3      728.49      723.36     22.30 o
  -3 -12   3      786.52      684.53     21.00 o
  -2 -12   3        9.91       10.61     11.76 o
  -1 -12   3       29.44       39.75     16.13 o
   0 -12   3      148.37      136.46     16.18 o
   1 -12   3      497.13      434.34     19.65 o
   2 -12   3      596.42      592.25     22.54 o
   3 -12   3      244.07      238.30     17.77 o
   4 -12   3      705.31      684.99     29.76 o
   5 -12   3      155.41      148.01     21.74 o
   6 -12   3       44.06       60.31     27.26 o
   7 -12   3       92.09       86.68     29.52 o
   8 -12   3      143.70      148.09     31.58 o
  -8 -11   3       69.72       57.44     35.08 o
  -7 -11   3       49.85       51.75     12.68 o
  -6 -11   3      315.02      310.69     18.99 o
  -5 -11   3      356.41      345.78     17.64 o
  -4 -11   3      231.68      238.79     14.94 o
  -3 -11   3      746.47      699.53     30.10 o
  -2 -11   3     1547.54     1469.94     36.57 o
  -1 -11   3      879.40      820.43     28.38 o
   0 -11   3       77.94       61.50     11.56 o
   1 -11   3      183.15      165.58     13.70 o
   2 -11   3     1737.84     1635.58     27.67 o
   3 -11   3      699.26      641.69     21.90 o
   4 -11   3      293.10      278.26     21.12 o
   5 -11   3      364.10      383.44     24.75 o
   6 -11   3      477.75      502.99     31.12 o
   7 -11   3      297.32      322.12     32.17 o
   8 -11   3       42.51       46.99     28.75 o
  -9 -10   3       88.73       63.03     39.96 o
  -8 -10   3      310.25      316.70     42.15 o
  -7 -10   3      132.80      146.50     11.72 o
  -6 -10   3       41.43       38.35     12.59 o
  -5 -10   3      149.14      158.91     13.08 o
  -4 -10   3     1860.91     1878.72     36.34 o
  -3 -10   3     2096.75     1826.46     57.67 o
  -2 -10   3      555.89      527.12     16.86 o
  -1 -10   3      834.51      743.58     20.65 o
   0 -10   3     1408.20     1177.63     21.14 o
   1 -10   3      453.20      446.42     20.32 o
   2 -10   3     1934.64     1875.48     27.18 o
   3 -10   3     1042.14      986.03     37.93 o
   4 -10   3     1168.97     1118.72     29.46 o
   5 -10   3      297.49      263.65     19.71 o
   6 -10   3      287.08      313.74     22.91 o
   7 -10   3       13.70       28.34     24.67 o
   8 -10   3      235.06      262.66     30.95 o
   9 -10   3      194.14      194.19     30.72 o
  -9  -9   3      244.75      225.44     44.84 o
  -8  -9   3      132.66      160.05     37.49 o
  -7  -9   3      227.41      175.62     34.15 o
  -6  -9   3      360.38      390.35     20.46 o
  -5  -9   3       28.56       12.05     10.92 o
  -4  -9   3      193.23      183.22     10.25 o
  -3  -9   3      307.15      315.04     13.95 o
  -2  -9   3     2621.69     2186.81     79.75 o
  -1  -9   3      727.14      604.02     21.11 o
   0  -9   3     1052.26      863.16     41.18 o
   1  -9   3      238.51      232.43     13.12 o
   2  -9   3     1824.45     1707.41     40.61 o
   3  -9   3     2567.10     2533.44     82.37 o
   4  -9   3      322.56      325.37     20.39 o
   5  -9   3      145.51      132.29     16.49 o
   6  -9   3      217.15      243.62     20.50 o
   7  -9   3      392.38      464.76     33.85 o
   8  -9   3      324.26      357.14     31.35 o
   9  -9   3       68.42       68.35     34.81 o
  -9  -8   3      111.94      107.10     40.07 o
  -8  -8   3      332.66      323.55     41.33 o
  -7  -8   3      335.60      316.59     36.34 o
  -6  -8   3      385.28      395.26     18.45 o
  -5  -8   3      728.75      723.86     33.21 o
  -4  -8   3      794.43      714.24     65.43 o
  -3  -8   3      479.08      414.73     13.68 o
  -2  -8   3      791.04      645.72     24.49 o
  -1  -8   3      557.19      402.08     14.41 o
   0  -8   3      129.63      108.45      8.95 o
   1  -8   3     4300.69     3775.73     48.32 o
   2  -8   3     1453.65     1350.29     24.53 o
   3  -8   3      456.42      456.19     22.35 o
   4  -8   3     1117.46     1093.89     37.27 o
   5  -8   3      634.09      622.18     24.86 o
   6  -8   3      744.17      717.53     27.09 o
   7  -8   3      111.81      130.85     18.23 o
   8  -8   3      124.80      157.94     22.05 o
   9  -8   3      204.77      212.01     37.33 o
 -10  -7   3      114.50      100.31     52.73 o
  -9  -7   3       55.54       79.29     30.12 o
  -8  -7   3        4.90       15.78     23.58 o
  -7  -7   3     1183.48     1188.27    161.31 o
  -6  -7   3      359.88      316.98     36.45 o
  -5  -7   3      111.04      122.80      7.50 o
  -4  -7   3     1566.69     1627.08     54.12 o
  -3  -7   3      830.36      829.58     16.89 o
  -2  -7   3     1159.44      970.48     35.16 o
  -1  -7   3        4.66        2.51      6.74 o
   0  -7   3     3718.04     3215.54    127.51 o
   1  -7   3     2574.69     2328.33     37.53 o
   2  -7   3     3075.24     2892.68     75.20 o
   3  -7   3     4379.26     4522.43     93.63 o
   4  -7   3     1443.03     1593.30     66.95 o
   5  -7   3      742.59      737.56     22.81 o
   6  -7   3      145.51      174.60     14.34 o
   7  -7   3      756.41      859.52     35.56 o
   8  -7   3      217.98      263.02     21.54 o
   9  -7   3       20.47       23.64     23.95 o
 -10  -6   3       10.76       13.59     49.17 o
  -9  -6   3      219.09      259.64     48.40 o
  -8  -6   3      337.40      372.52     35.93 o
  -7  -6   3       68.96       65.22     22.44 o
  -6  -6   3      872.72      875.28    108.06 o
  -5  -6   3     2920.82     3108.06    173.11 o
  -4  -6   3      387.11      429.39     15.95 o
  -3  -6   3     1536.25     1570.96     68.83 o
  -2  -6   3      557.69      523.31     28.83 o
  -1  -6   3     2967.13     2381.09     77.43 o
   0  -6   3     1599.04     1319.51     36.17 o
   1  -6   3    10705.31    10663.43    187.60 o
   2  -6   3     8176.39     7828.50    229.09 o
   3  -6   3      256.22      280.60     11.76 o
   4  -6   3      588.43      624.97     26.45 o
   5  -6   3      100.70       94.03     11.15 o
   6  -6   3      471.20      483.73     19.25 o
   7  -6   3      592.47      571.46     21.62 o
   8  -6   3      240.13      253.16     36.15 o
   9  -6   3      237.01      281.25     27.87 o
  10  -6   3       60.99       69.11     25.29 o
 -10  -5   3       60.89       65.99     45.88 o
  -9  -5   3        3.65       25.34     28.79 o
  -8  -5   3      281.84      275.84     30.17 o
  -7  -5   3      718.49      738.69     80.02 o
  -6  -5   3     1086.87     1197.02     63.23 o
  -5  -5   3     1313.32     1654.07    105.16 o
  -4  -5   3     1500.00     1707.22     65.35 o
  -3  -5   3      338.26      341.39     15.40 o
  -2  -5   3      448.63      416.16     20.88 o
  -1  -5   3     7548.60     6190.47    433.33 o
   0  -5   3     6688.56     5870.25    114.20 o
   1  -5   3     4555.05     4421.81     60.02 o
   2  -5   3     3420.00     3307.67    141.50 o
   3  -5   3     2348.51     2477.32     73.51 o
   4  -5   3      515.63      490.84     16.02 o
   5  -5   3     3666.86     3848.60     85.90 o
   6  -5   3      535.45      590.73     18.89 o
   7  -5   3      699.03      697.04     22.41 o
   8  -5   3       26.77       41.87     20.64 o
   9  -5   3       45.99       52.74     22.66 o
  10  -5   3       64.98       83.82     25.37 o
 -10  -4   3       43.87       16.83     45.44 o
  -9  -4   3      260.53      291.05     50.92 o
  -8  -4   3      117.96      109.78     25.79 o
  -7  -4   3      350.97      323.50     40.40 o
  -6  -4   3     1662.83     1789.65    138.81 o
  -5  -4   3     1120.50     1234.93     72.69 o
  -4  -4   3      194.55      230.34     11.89 o
  -3  -4   3      746.33      872.54     40.55 o
  -2  -4   3      752.46      715.14     29.43 o
  -1  -4   3     4949.89     4458.60    517.73 o
   0  -4   3    13209.24    12488.27    445.84 o
   1  -4   3     6702.23     6743.66    177.88 o
   2  -4   3      440.55      449.01     14.84 o
   3  -4   3      643.75      640.55     13.39 o
   4  -4   3      927.36      936.73     16.27 o
   5  -4   3      733.83      746.91     17.44 o
   6  -4   3     1805.99     1711.65     42.98 o
   7  -4   3      694.03      695.12     28.13 o
   8  -4   3      192.58      234.78     24.52 o
   9  -4   3      107.14       98.65     23.94 o
  10  -4   3       22.12        4.77     23.06 o
 -10  -3   3       52.44       61.22     46.81 o
  -9  -3   3       37.53       21.87     43.74 o
  -8  -3   3      867.49      838.08    105.48 o
  -7  -3   3      293.88      235.93     24.87 o
  -6  -3   3      504.16      613.36     43.52 o
  -5  -3   3      766.46      771.63     47.00 o
  -4  -3   3      570.04      642.35     32.88 o
  -3  -3   3      616.23      638.55     42.09 o
  -2  -3   3     5842.32     6983.89    312.85 o
  -1  -3   3     2781.32     2390.86    267.86 o
   0  -3   3     3166.14     3161.39    112.92 o
   1  -3   3     6258.02     6699.96    192.78 o
   2  -3   3     3833.04     4062.25    158.51 o
   3  -3   3      413.31      408.62     11.03 o
   4  -3   3     3102.60     3176.78     68.09 o
   5  -3   3     3168.85     3216.58     95.07 o
   6  -3   3     2027.77     2083.77     83.06 o
   7  -3   3      195.93      210.28     16.64 o
   8  -3   3      244.30      223.30     24.17 o
   9  -3   3       98.59      115.61     23.58 o
  10  -3   3        1.98       15.83     21.96 o
 -10  -2   3      127.12      139.71     52.89 o
  -9  -2   3       92.72      114.23     46.81 o
  -8  -2   3       76.51       65.11     23.78 o
  -7  -2   3      428.32      405.66     32.72 o
  -6  -2   3     1204.76     1321.39     55.10 o
  -5  -2   3      269.49      272.77     12.20 o
  -4  -2   3     1973.45     2221.01     74.57 o
  -3  -2   3     1040.84     1134.01     44.45 o
  -2  -2   3     8316.15     8876.24     74.32 o
  -1  -2   3    15758.33    13726.27   1262.73 o
   0  -2   3     4104.26     4339.59     84.55 o
   1  -2   3     3042.76     3425.00    160.44 o
   2  -2   3     4086.28     4431.43     99.24 o
   3  -2   3     2159.72     2235.22     77.59 o
   4  -2   3      487.75      504.25     12.43 o
   5  -2   3     1954.66     1955.54    107.58 o
   6  -2   3     1410.45     1394.82     31.84 o
   7  -2   3     1109.11     1047.60     37.97 o
   8  -2   3       53.75       57.04     20.95 o
   9  -2   3       75.74       66.99     22.85 o
  10  -2   3      140.70      143.49     24.64 o
 -10  -1   3       99.34      126.01     53.44 o
  -9  -1   3       12.09        0.00     38.20 o
  -8  -1   3      379.93      436.57     52.51 o
  -7  -1   3      170.33      183.46     17.75 o
  -6  -1   3      684.00      706.12     30.06 o
  -5  -1   3      476.00      493.74     16.95 o
  -4  -1   3      427.53      452.33     22.86 o
  -3  -1   3     6775.58     7413.17     54.65 o
  -2  -1   3      744.60      774.57     16.52 o
  -1  -1   3     8078.67     8660.39    411.31 o
   0  -1   3     5364.66     5896.73    196.22 o
   1  -1   3      896.14     1103.02     37.24 o
   2  -1   3     1127.57     1190.27     24.84 o
   3  -1   3     6677.09     7281.84    134.37 o
   4  -1   3    10281.85    10916.03    524.37 o
   5  -1   3     2232.98     2153.89     74.06 o
   6  -1   3      384.52      412.59     22.02 o
   7  -1   3      109.89      122.91     15.11 o
   8  -1   3      357.28      359.07     27.69 o
   9  -1   3       62.97      109.27     23.28 o
  10  -1   3       90.64       76.99     23.39 o
 -10   0   3        0.22        0.00     49.11 o
  -9   0   3       77.76       56.57     45.06 o
  -8   0   3       11.32       19.57     34.53 o
  -7   0   3     1022.00     1268.94     67.39 o
  -6   0   3      448.77      468.87     26.11 o
  -5   0   3        9.96        8.12      6.39 o
  -4   0   3     3150.35     3376.95     39.86 o
  -3   0   3     3717.22     4127.95     95.48 o
  -2   0   3     6715.33     7018.95    156.79 o
  -1   0   3     1304.43     1388.35     37.48 o
   0   0   3      998.49     1102.94     30.19 o
   1   0   3     5280.97     5634.66    112.86 o
   2   0   3     1839.31     1936.15     51.72 o
   3   0   3    16323.51    19014.11    586.28 o
   4   0   3       59.35       68.19     10.38 o
   5   0   3     4276.87     4479.88     58.46 o
   6   0   3      586.03      570.57     26.92 o
   7   0   3      275.87      321.32     19.57 o
   8   0   3        1.26       10.38     19.49 o
   9   0   3      168.61      155.38     24.09 o
  10   0   3       90.83      104.16     24.05 o
 -10   1   3      101.91      107.54     49.17 o
  -9   1   3       15.19       12.06     43.90 o
  -8   1   3      427.99      469.52     50.37 o
  -7   1   3      219.98      222.69     19.20 o
  -6   1   3      746.17      738.06     18.56 o
  -5   1   3      568.95      493.14     25.03 o
  -4   1   3      347.09      371.29     18.59 o
  -3   1   3     6814.18     7217.57     79.37 o
  -2   1   3      399.61      410.10     22.94 o
  -1   1   3     7522.00     7964.96    502.11 o
   0   1   3     5506.19     6181.74    147.68 o
   1   1   3     1252.97     1558.18     32.94 o
   2   1   3     1147.22     1255.03     16.37 o
   3   1   3     6215.25     6929.42    202.28 o
   4   1   3    10499.50    11746.36    410.43 o
   5   1   3     2051.83     2082.57     32.40 o
   6   1   3      374.02      377.10     22.01 o
   7   1   3      107.12      118.29     15.11 o
   8   1   3      372.23      389.23     29.21 o
   9   1   3       50.56       61.52     22.53 o
  10   1   3       78.17       76.16     23.21 o
 -10   2   3      137.60      161.64     51.69 o
  -9   2   3      101.08       86.33     42.70 o
  -8   2   3       84.81       58.98     38.97 o
  -7   2   3      383.93      372.99     44.89 o
  -6   2   3     1386.91     1357.05     25.69 o
  -5   2   3      324.92      273.40     16.19 o
  -4   2   3     1790.61     1751.72     30.49 o
  -3   2   3      946.60      992.66     11.72 o
  -2   2   3     8659.73     9744.85    359.35 o
  -1   2   3    15699.79    13495.70   1445.07 o
   0   2   3     3865.60     4167.13    158.23 o
   1   2   3     3781.01     4364.51     58.85 o
   2   2   3     4579.03     5408.87    123.15 o
   3   2   3     1857.93     1959.24     55.17 o
   4   2   3      510.55      525.17     15.96 o
   5   2   3     1900.23     1980.62     32.16 o
   6   2   3     1146.09     1122.30     34.18 o
   7   2   3     1042.36      949.89     49.81 o
   8   2   3       40.59       64.10     21.21 o
   9   2   3       81.86       71.79     22.81 o
  10   2   3      125.36      107.72     22.96 o
 -10   3   3       50.02       36.56     47.69 o
  -9   3   3       31.47       23.19     41.16 o
  -8   3   3      747.54      741.60     58.21 o
  -7   3   3      352.92      334.84     40.01 o
  -6   3   3      528.28      544.83     56.02 o
  -5   3   3      740.22      535.28     73.80 o
  -4   3   3      631.51      611.48     21.84 o
  -3   3   3      822.08      783.88     42.28 o
  -2   3   3     5463.46     6338.72    121.64 o
  -1   3   3     2775.66     2750.28    234.76 o
   0   3   3     3288.90     3294.79    125.82 o
   1   3   3     6407.89     7542.57    291.83 o
   2   3   3     3299.50     3681.79     54.81 o
   3   3   3      307.35      317.88     13.13 o
   4   3   3     3481.60     3936.75    203.79 o
   5   3   3     3009.43     3122.15     39.77 o
   6   3   3     1856.99     1939.80     35.24 o
   7   3   3      180.41      197.73     16.79 o
   8   3   3      191.18      154.56     23.63 o
   9   3   3      104.73      115.60     23.94 o
  10   3   3        0.16       13.20     21.53 o
 -10   4   3       33.28       47.63     52.56 o
  -9   4   3      240.39      213.11     46.97 o
  -8   4   3       96.67      105.51     37.87 o
  -7   4   3      378.95      308.75     39.85 o
  -6   4   3     1404.31     1143.58    113.32 o
  -5   4   3     1194.17      930.98    128.75 o
  -4   4   3      154.90      127.07     11.01 o
  -3   4   3      799.03      710.54     37.08 o
  -2   4   3      702.49      773.38     31.51 o
  -1   4   3     4927.21     4170.25    412.57 o
   0   4   3    12971.12    13080.75    581.30 o
   1   4   3     5847.74     6171.56    107.86 o
   2   4   3      572.20      627.53     23.52 o
   3   4   3      697.21      763.80     17.82 o
   4   4   3     1001.53     1094.25     47.48 o
   5   4   3      649.37      654.04     23.58 o
   6   4   3     2007.21     1836.49     81.34 o
   7   4   3      704.22      728.40     29.00 o
   8   4   3      200.02      232.05     25.27 o
   9   4   3      114.42      108.72     25.21 o
  10   4   3       38.73       21.01     22.67 o
 -10   5   3       39.19       56.46     51.91 o
  -9   5   3        2.09       13.43     40.34 o
  -8   5   3      346.18      246.93     43.47 o
  -7   5   3      623.42      592.84     50.97 o
  -6   5   3     1027.10      845.59     50.40 o
  -5   5   3     1376.65     1150.47    140.37 o
  -4   5   3     1479.72     1140.65    154.54 o
  -3   5   3      434.10      364.16     55.00 o
  -2   5   3      321.33      287.61     14.56 o
  -1   5   3     7737.40     6826.71    497.78 o
   0   5   3     6825.76     6866.09    288.92 o
   1   5   3     4658.93     4865.95    174.96 o
   2   5   3     3607.67     3866.04     45.09 o
   3   5   3     2066.10     2205.00     52.78 o
   4   5   3      403.18      386.08     17.37 o
   5   5   3     3865.50     3943.93     54.51 o
   6   5   3      694.85      813.49     27.22 o
   7   5   3      777.21      777.58     47.44 o
   8   5   3        6.25        5.01     19.68 o
   9   5   3       34.12       47.16     22.58 o
  10   5   3       72.20       64.75     24.01 o
 -10   6   3       13.94       17.43     52.13 o
  -9   6   3      191.96      234.65     49.39 o
  -8   6   3      360.61      355.34     47.63 o
  -7   6   3       71.25       32.72     36.07 o
  -6   6   3      912.66      806.06     48.73 o
  -5   6   3     3014.84     2301.30    306.48 o
  -4   6   3      473.79      384.84     28.01 o
  -3   6   3     1465.50     1621.69    163.78 o
  -2   6   3      552.18      413.22     98.74 o
  -1   6   3     3241.97     2989.30    164.41 o
   0   6   3     1563.04     1467.89     55.73 o
   1   6   3    10579.37    10963.89    315.99 o
   2   6   3     7975.70     7993.80    101.52 o
   3   6   3      304.59      319.43     15.67 o
   4   6   3      501.69      523.13     28.12 o
   5   6   3       86.21       79.13     16.65 o
   6   6   3      522.16      497.05     26.49 o
   7   6   3      536.93      481.30     39.41 o
   8   6   3      242.19      225.22     26.11 o
   9   6   3      225.91      230.04     29.95 o
  10   6   3       46.53       29.83     23.68 o
 -10   7   3      139.89      127.11     52.84 o
  -9   7   3       73.93       46.04     44.23 o
  -8   7   3        1.36        0.00     35.08 o
  -7   7   3     1246.33     1194.34     66.71 o
  -6   7   3      294.75      218.21     35.30 o
  -5   7   3       77.99       64.49     14.33 o
  -4   7   3     1508.99     1227.76    126.97 o
  -3   7   3      860.39      765.47     41.44 o
  -2   7   3     1251.17     1163.06     46.35 o
  -1   7   3       14.68       11.97      5.69 o
   0   7   3     3869.03     3747.61     80.30 o
   1   7   3     2742.49     2710.90    124.39 o
   2   7   3     3087.46     3066.28     31.56 o
   3   7   3     4576.77     5023.83    115.42 o
   4   7   3     1441.02     1460.13     53.52 o
   5   7   3      570.61      527.56     30.64 o
   6   7   3      130.37      162.46     27.46 o
   7   7   3      668.46      681.36     43.90 o
   8   7   3      289.01      254.81     27.90 o
   9   7   3       19.35        1.39     23.18 o
  -9   8   3      145.04      163.28     49.71 o
  -8   8   3      315.84      292.53     48.73 o
  -7   8   3      332.92      308.37     43.47 o
  -6   8   3      344.53      261.73     37.33 o
  -5   8   3      641.97      546.25     41.00 o
  -4   8   3      813.27      870.36     73.26 o
  -3   8   3      452.43      363.48     26.99 o
  -2   8   3      856.73      745.71     19.29 o
  -1   8   3      520.53      396.70     18.47 o
   0   8   3      159.93      158.97      9.73 o
   1   8   3     4390.01     4063.06    100.60 o
   2   8   3     1358.97     1384.64     50.78 o
   3   8   3      363.41      395.61     18.50 o
   4   8   3     1290.80     1345.35     82.27 o
   5   8   3      710.17      714.59     44.07 o
   6   8   3      804.34      745.99     36.97 o
   7   8   3       82.58       83.86     28.45 o
   8   8   3      130.59      112.28     24.99 o
   9   8   3      187.90      153.45     27.02 o
  -9   9   3      200.47      149.75     50.32 o
  -8   9   3      102.39      113.41     43.90 o
  -7   9   3      237.66      185.92     44.07 o
  -6   9   3      358.27      347.40     43.47 o
  -5   9   3       25.58       18.91     28.28 o
  -4   9   3      141.73      155.09     15.07 o
  -3   9   3      205.37      268.58     30.04 o
  -2   9   3     2412.07     2100.73     79.60 o
  -1   9   3      720.35      650.44     14.60 o
   0   9   3     1025.70      911.67     16.77 o
   1   9   3      261.81      271.45      9.71 o
   2   9   3     1930.09     1959.26     66.40 o
   3   9   3     2604.24     2674.45     60.02 o
   4   9   3      303.89      339.17     24.86 o
   5   9   3      167.11      154.71     19.46 o
   6   9   3      243.96      244.68     47.08 o
   7   9   3      430.14      369.59     41.38 o
   8   9   3      321.09      221.44     34.75 o
   9   9   3       76.53       65.55     26.79 o
  -9  10   3       82.79      108.47     54.59 o
  -8  10   3      277.40      231.69     48.56 o
  -7  10   3      126.65      164.76     41.11 o
  -6  10   3       54.74       57.11     35.74 o
  -5  10   3      152.32      146.95     34.15 o
  -4  10   3     1611.14     1522.23     53.50 o
  -3  10   3     2298.83     2313.06    218.12 o
  -2  10   3      451.98      449.83     17.85 o
  -1  10   3      834.41      794.19     17.09 o
   0  10   3     1199.00     1057.13     36.92 o
   1  10   3      421.98      393.83     24.02 o
   2  10   3     2076.15     2159.95     39.89 o
   3  10   3     1081.89     1045.50     63.91 o
   4  10   3     1211.48     1198.13     77.12 o
   5  10   3      241.66      251.20     30.89 o
   6  10   3      271.24      297.77     60.62 o
   7  10   3        7.72        3.89     29.05 o
   8  10   3      277.90      239.64     37.44 o
   9  10   3      166.44      103.54     27.20 o
  -8  11   3       71.94       73.12     47.80 o
  -7  11   3       52.29       29.49     42.20 o
  -6  11   3      296.07      251.42     40.01 o
  -5  11   3      407.09      400.40     43.58 o
  -4  11   3      194.65      182.14     30.97 o
  -3  11   3      749.86      762.13     26.59 o
  -2  11   3     1605.89     1684.77     27.72 o
  -1  11   3      921.44      909.37     19.00 o
   0  11   3       68.42       60.68     12.83 o
   1  11   3      217.30      200.45     20.10 o
   2  11   3     1746.18     1660.96     33.37 o
   3  11   3      737.37      706.18     29.84 o
   4  11   3      262.27      275.81     25.57 o
   5  11   3      392.28      453.88     42.64 o
   6  11   3      443.50      464.80     46.64 o
   7  11   3      254.52      225.77     36.67 o
   8  11   3       42.40       39.96     31.68 o
  -8  12   3      179.92      165.26     49.11 o
  -7  12   3       54.45       65.39     44.84 o
  -6  12   3       17.16        6.08     32.56 o
  -5  12   3      321.12      298.61     37.82 o
  -4  12   3      882.15      894.25     50.37 o
  -3  12   3      725.77      698.46     23.33 o
  -2  12   3       16.16       15.07     12.16 o
  -1  12   3       30.47       52.01     11.04 o
   0  12   3      254.85      251.52     18.01 o
   1  12   3      571.58      527.96     28.17 o
   2  12   3      577.26      562.70     33.05 o
   3  12   3      238.01      241.21     23.78 o
   4  12   3      712.29      712.63     40.20 o
   5  12   3      132.46      168.27     27.32 o
   6  12   3       53.94       59.69     32.94 o
   7  12   3       97.50       94.88     34.31 o
   8  12   3      117.76      135.11     35.85 o
  -7  13   3        5.80       28.72     40.83 o
  -6  13   3      258.21      238.70     45.93 o
  -5  13   3      206.16      168.22     38.70 o
  -4  13   3      223.08      230.26     35.13 o
  -3  13   3      540.10      593.61     32.88 o
  -2  13   3      180.46      228.27     18.11 o
  -1  13   3       57.46       54.29     13.44 o
   0  13   3      212.87      220.50     19.63 o
   1  13   3      429.99      438.72     24.23 o
   2  13   3      328.26      325.95     39.22 o
   3  13   3      242.78      255.44     49.63 o
   4  13   3       31.95       41.00     22.08 o
   5  13   3      108.33      108.98     25.19 o
   6  13   3      208.36      188.39     38.59 o
   7  13   3       79.32       80.46     35.30 o
  -7  14   3      152.78      186.25     51.08 o
  -6  14   3      154.83      199.51     46.43 o
  -5  14   3      118.18      150.73     38.64 o
  -4  14   3      553.05      626.72     50.48 o
  -3  14   3      156.83      149.97     22.74 o
  -2  14   3       29.30       34.82     15.18 o
  -1  14   3       89.74       97.93     15.47 o
   0  14   3      452.93      550.18     33.33 o
   1  14   3      250.64      263.45     22.23 o
   2  14   3      102.18       93.30     23.73 o
   3  14   3      296.46      274.69     32.17 o
   4  14   3      120.59      136.01     32.12 o
   5  14   3       27.69        0.00     34.15 o
   6  14   3       17.89        5.86     35.52 o
   7  14   3       60.84       49.99     36.56 o
  -6  15   3       63.43       98.77     45.49 o
  -5  15   3      379.44      489.47     57.99 o
  -4  15   3       12.80       39.32     24.82 o
  -3  15   3      157.33      196.37     26.42 o
  -2  15   3       43.60       40.75     20.66 o
  -1  15   3      176.94      221.89     18.78 o
   0  15   3       41.47       56.70     23.48 o
   1  15   3      174.02      192.17     26.35 o
   2  15   3      211.03      208.34     38.45 o
   3  15   3       35.26       11.65     22.86 o
   4  15   3       94.99       71.69     26.25 o
   5  15   3      148.01      107.49     40.01 o
   6  15   3       63.46       37.60     33.98 o
  -6  16   3       51.86       58.92     40.56 o
  -5  16   3        8.79       11.20     27.87 o
  -4  16   3       65.33       88.89     28.08 o
  -3  16   3      110.18      131.03     25.57 o
  -2  16   3      184.55      217.61     25.58 o
  -1  16   3       23.57       17.41     16.25 o
   0  16   3      131.23      166.49     27.13 o
   1  16   3        7.49       17.62     23.55 o
   2  16   3       24.92       32.89     25.62 o
   3  16   3      230.95      238.10     46.26 o
  -5  17   3       77.17      109.83     32.45 o
  -4  17   3       56.01       83.91     28.17 o
  -3  17   3       52.75       56.67     27.19 o
  -2  17   3       31.67       61.28     44.34 o
  -1  17   3      157.81      184.44     44.67 o
   0  17   3       58.80       99.09     28.56 o
   1  17   3       22.90       24.74     27.10 o
   2  17   3       68.66       65.98     29.47 o
   3  17   3       25.33        9.15     42.59 o
  -3  18   3       39.11       73.23     44.23 o
  -2  18   3       67.34      130.78     45.88 o
  -1  18   3       31.72       37.22     42.20 o
   0  18   3       17.73       42.15     41.71 o
   1  18   3       30.76       32.35     29.68 o
   2  18   3       13.45       20.52     30.30 o
   3  18   3       19.51       56.35     46.86 o
  -1  19   3       31.03       30.09     45.11 o
   0  19   3       49.91       66.98     51.58 o
   1  19   3       10.93       27.84     49.93 o
  -3 -18   4        3.90       22.20     21.20 o
  -2 -18   4       49.29      102.67     22.39 o
  -1 -18   4       24.96       49.78     26.22 o
   0 -18   4       87.08      129.27     32.42 o
   1 -18   4       83.96      122.14     34.60 o
   2 -18   4       15.39       22.51     33.51 o
   3 -18   4       82.75       72.63     34.08 o
  -4 -17   4       22.89       20.48     19.57 o
  -3 -17   4      125.18      180.56     22.09 o
  -2 -17   4       46.00       61.23     20.07 o
  -1 -17   4      146.64      162.70     31.56 o
   0 -17   4       52.74       71.76     28.48 o
   1 -17   4       50.27       69.24     29.54 o
   2 -17   4       55.04       61.86     31.74 o
   3 -17   4       23.62       27.46     31.72 o
   4 -17   4       88.63      116.81     28.74 o
  -5 -16   4      128.49      185.71     23.09 o
  -4 -16   4       76.51      117.71     19.72 o
  -3 -16   4       10.96       10.30     17.21 o
  -2 -16   4      238.43      304.99     21.93 o
  -1 -16   4       75.75       94.24     27.98 o
   0 -16   4      224.98      244.99     30.06 o
   1 -16   4       90.77      100.82     29.03 o
   2 -16   4       19.81       32.07     27.17 o
   3 -16   4       95.71      121.09     26.69 o
   4 -16   4       40.75       37.09     25.56 o
   5 -16   4      195.86      232.39     31.26 o
  -6 -15   4       44.06       31.49     18.90 o
  -5 -15   4       54.97       58.54     19.39 o
  -4 -15   4       51.05       65.72     16.90 o
  -3 -15   4      328.09      363.13     21.58 o
  -2 -15   4       29.72       33.45     16.37 o
  -1 -15   4      283.22      286.95     28.10 o
   0 -15   4      211.42      218.98     27.32 o
   1 -15   4       53.17       27.82     24.93 o
   2 -15   4      109.40      128.94     23.67 o
   3 -15   4       98.83       88.59     25.09 o
   4 -15   4      371.72      373.13     29.92 o
   5 -15   4       86.48       74.29     27.88 o
   6 -15   4       50.81       46.04     28.26 o
  -7 -14   4       59.37       84.65     15.61 o
  -6 -14   4      272.64      337.48     24.73 o
  -5 -14   4       72.26       85.77     18.19 o
  -4 -14   4      281.93      281.49     19.32 o
  -3 -14   4       49.35       55.47     15.07 o
  -2 -14   4      561.31      636.93     24.90 o
  -1 -14   4      320.50      322.13     27.98 o
   0 -14   4      217.30      201.83     24.82 o
   1 -14   4      593.90      591.25     30.47 o
   2 -14   4      318.42      362.10     25.72 o
   3 -14   4      848.59      886.29     30.27 o
   4 -14   4        1.77        7.80     18.29 o
   5 -14   4      218.45      247.72     22.97 o
   6 -14   4      233.54      233.31     33.72 o
   7 -14   4      163.01      163.17     36.60 o
  -7 -13   4      145.23      159.51     13.87 o
  -6 -13   4       13.34       11.02     15.24 o
  -5 -13   4      302.88      319.18     21.72 o
  -4 -13   4      182.41      163.86     15.77 o
  -3 -13   4      597.21      557.35     21.56 o
  -2 -13   4       17.91       18.02     13.24 o
  -1 -13   4      483.52      450.84     25.18 o
   0 -13   4       90.37       77.77     16.92 o
   1 -13   4      197.45      218.18     18.18 o
   2 -13   4      369.73      384.93     22.56 o
   3 -13   4       47.20       44.53     16.56 o
   4 -13   4      637.48      618.27     27.37 o
   5 -13   4      136.78      154.81     23.35 o
   6 -13   4       44.93       69.54     31.35 o
   7 -13   4       11.84       17.87     29.39 o
  -8 -12   4        2.97       12.06     37.66 o
  -7 -12   4      258.84      276.53     22.49 o
  -6 -12   4      169.56      216.77     18.04 o
  -5 -12   4       36.14       43.78     15.10 o
  -4 -12   4       31.37       33.30     12.66 o
  -3 -12   4      205.82      170.52     14.65 o
  -2 -12   4      432.71      376.04     18.30 o
  -1 -12   4      619.33      591.31     24.25 o
   0 -12   4      245.86      241.14     16.02 o
   1 -12   4      268.21      236.46     16.66 o
   2 -12   4      239.50      220.83     17.36 o
   3 -12   4      806.08      834.17     26.61 o
   4 -12   4      146.25      174.15     21.52 o
   5 -12   4       53.23       42.77     20.98 o
   6 -12   4       65.68       81.38     29.88 o
   7 -12   4      185.39      201.16     33.96 o
   8 -12   4      204.33      228.23     35.41 o
  -8 -11   4      188.62      161.53     39.79 o
  -7 -11   4       86.91       93.74     16.47 o
  -6 -11   4       68.24       91.57     13.05 o
  -5 -11   4      179.96      185.14     15.55 o
  -4 -11   4      111.95       96.83     12.50 o
  -3 -11   4      686.23      592.20     19.17 o
  -2 -11   4      134.95      117.93     12.24 o
  -1 -11   4      313.27      267.23     15.52 o
   0 -11   4      168.02      136.35     13.52 o
   1 -11   4      142.21      128.76     13.56 o
   2 -11   4      505.39      476.42     20.99 o
   3 -11   4       14.30        8.51     16.35 o
   4 -11   4      372.60      360.96     24.61 o
   5 -11   4      367.46      352.23     24.20 o
   6 -11   4       51.51       30.26     19.03 o
   7 -11   4       40.19       14.32     26.45 o
   8 -11   4      158.30      161.90     32.52 o
  -9 -10   4       41.96       62.32     40.78 o
  -8 -10   4      101.79      113.73     39.08 o
  -7 -10   4      118.29      130.40     35.85 o
  -6 -10   4      294.35      351.92     27.43 o
  -5 -10   4       99.13       90.37     11.29 o
  -4 -10   4      361.27      378.93     19.21 o
  -3 -10   4      111.91       88.33     11.30 o
  -2 -10   4      509.54      439.66     16.11 o
  -1 -10   4      455.55      380.62     18.04 o
   0 -10   4      169.24      132.54     11.80 o
   1 -10   4      292.46      292.01     16.01 o
   2 -10   4      508.28      492.21     19.71 o
   3 -10   4      568.57      566.23     24.60 o
   4 -10   4     1258.38     1292.76     32.44 o
   5 -10   4      458.08      424.66     24.88 o
   6 -10   4       18.40        0.00     17.27 o
   7 -10   4      132.76      127.51     28.80 o
   8 -10   4      279.03      275.12     33.71 o
  -9  -9   4       56.44       35.08     40.78 o
  -8  -9   4       99.37      112.75     39.19 o
  -7  -9   4       31.04        2.69     31.46 o
  -6  -9   4      244.45      229.60     19.07 o
  -5  -9   4      276.58      284.94     11.22 o
  -4  -9   4      593.56      670.41     29.83 o
  -3  -9   4      380.33      333.95     16.56 o
  -2  -9   4      554.33      495.92     15.03 o
  -1  -9   4      315.18      266.71     15.24 o
   0  -9   4      207.07      179.11     11.63 o
   1  -9   4       52.24       44.10     10.32 o
   2  -9   4      137.94      120.78     15.12 o
   3  -9   4       22.68       24.25     13.53 o
   4  -9   4      545.92      581.13     25.51 o
   5  -9   4      269.14      264.41     20.56 o
   6  -9   4      605.46      540.21     28.41 o
   7  -9   4       59.75       54.19     24.71 o
   8  -9   4        2.18        6.22     26.62 o
   9  -9   4      107.24      101.73     38.81 o
  -9  -8   4       12.08       36.34     38.86 o
  -8  -8   4       29.98       41.00     35.52 o
  -7  -8   4       90.74       90.88     30.64 o
  -6  -8   4       60.00       46.48     25.93 o
  -5  -8   4       72.11       80.74      6.25 o
  -4  -8   4      217.68      215.96      8.80 o
  -3  -8   4      395.61      384.89     19.65 o
  -2  -8   4      746.30      614.49     23.52 o
  -1  -8   4      611.25      505.01     17.67 o
   0  -8   4      943.36      790.63     17.86 o
   1  -8   4     1043.38      975.61     23.01 o
   2  -8   4      896.16      893.73     22.64 o
   3  -8   4      201.94      209.62     16.21 o
   4  -8   4      234.72      230.74     18.76 o
   5  -8   4      184.48      198.56     13.56 o
   6  -8   4      148.06      148.35     14.12 o
   7  -8   4       75.89       70.70     25.63 o
   8  -8   4       33.30       31.19     26.14 o
   9  -8   4       33.77       27.08     37.33 o
  -9  -7   4       53.02       26.70     30.35 o
  -8  -7   4        4.60       16.77     34.53 o
  -7  -7   4       12.67       16.94     27.13 o
  -6  -7   4       66.54       93.73     29.43 o
  -5  -7   4      142.81      139.90     11.34 o
  -4  -7   4      107.86      114.36      6.74 o
  -3  -7   4     1945.52     1800.24     81.93 o
  -2  -7   4      517.56      494.11     32.37 o
  -1  -7   4      550.44      476.20     26.21 o
   0  -7   4      879.41      805.65     19.26 o
   1  -7   4      461.96      430.18     16.38 o
   2  -7   4      186.22      184.20     13.91 o
   3  -7   4      582.18      571.44     20.27 o
   4  -7   4     1228.60     1387.40     60.64 o
   5  -7   4      104.13      126.48     11.88 o
   6  -7   4       56.36       80.19     12.98 o
   7  -7   4      133.25      113.02     15.40 o
   8  -7   4      195.07      184.03     21.06 o
   9  -7   4       24.47        0.00     35.85 o
 -10  -6   4        9.96       24.56     52.13 o
  -9  -6   4       25.32       36.38     28.63 o
  -8  -6   4       30.72       19.28     24.02 o
  -7  -6   4       58.55       69.21     23.06 o
  -6  -6   4      209.44      232.78     31.24 o
  -5  -6   4      294.42      350.09     35.46 o
  -4  -6   4       11.74        6.45      6.97 o
  -3  -6   4      574.13      616.49     33.80 o
  -2  -6   4     4321.55     3982.70    228.38 o
  -1  -6   4     1817.57     1434.06     48.42 o
   0  -6   4     2670.98     2384.93     65.68 o
   1  -6   4      682.55      698.74     17.16 o
   2  -6   4     1140.47     1167.22     23.53 o
   3  -6   4     3255.89     3739.55    189.47 o
   4  -6   4      163.38      201.01     21.54 o
   5  -6   4      697.38      721.85     23.27 o
   6  -6   4      170.82      179.13     14.08 o
   7  -6   4       81.45       95.67     14.87 o
   8  -6   4       30.96       21.72     21.65 o
   9  -6   4      226.78      182.07     26.99 o
 -10  -5   4       34.45       52.45     52.89 o
  -9  -5   4       10.92        4.32     28.62 o
  -8  -5   4      256.55      259.98     30.66 o
  -7  -5   4       56.40       61.88     22.01 o
  -6  -5   4       33.01       30.13     12.44 o
  -5  -5   4       12.97       28.30     10.48 o
  -4  -5   4     2550.06     2518.34    265.51 o
  -3  -5   4     2474.09     2543.64    139.29 o
  -2  -5   4     4093.91     3620.00    238.09 o
  -1  -5   4     1248.42     1174.49    107.76 o
   0  -5   4      246.41      193.88     10.79 o
   1  -5   4     1895.31     2061.68     23.66 o
   2  -5   4     1510.77     1609.55     40.97 o
   3  -5   4      800.98      891.29     24.49 o
   4  -5   4     1695.25     1772.54     25.75 o
   5  -5   4      765.16      803.12     19.40 o
   6  -5   4      343.80      301.60     16.80 o
   7  -5   4      178.23      168.79     15.27 o
   8  -5   4       51.19       54.53     22.34 o
   9  -5   4      107.37      134.57     26.56 o
  10  -5   4        5.28       12.80     25.45 o
 -10  -4   4        2.44        0.00     49.71 o
  -9  -4   4       92.02       82.04     30.51 o
  -8  -4   4      115.89       97.41     25.95 o
  -7  -4   4      138.53      145.30     24.00 o
  -6  -4   4       75.06       84.00     12.24 o
  -5  -4   4      471.58      499.58     17.01 o
  -4  -4   4     1811.87     1776.72    178.52 o
  -3  -4   4      406.21      370.34     15.64 o
  -2  -4   4     8649.71     8384.29    505.32 o
  -1  -4   4    11109.85    10198.83    766.77 o
   0  -4   4     1026.16     1095.10     34.83 o
   1  -4   4     3606.22     4264.54    147.49 o
   2  -4   4     4225.50     4381.45    131.73 o
   3  -4   4     2648.84     2668.42     49.62 o
   4  -4   4      704.34      692.88     17.72 o
   5  -4   4     2923.26     2932.72     58.56 o
   6  -4   4      508.56      501.68     18.91 o
   7  -4   4      175.79      208.77     17.61 o
   8  -4   4      192.53      205.71     25.22 o
   9  -4   4       63.20       73.95     25.29 o
  10  -4   4       35.39       31.06     26.17 o
 -10  -3   4      167.49      152.81     51.58 o
  -9  -3   4       36.15       24.03     27.72 o
  -8  -3   4      503.13      515.23     77.53 o
  -7  -3   4      125.31      148.37     24.43 o
  -6  -3   4      968.93     1050.70     40.25 o
  -5  -3   4     1808.13     2125.12    129.27 o
  -4  -3   4     1305.52     1241.02     91.81 o
  -3  -3   4    10916.08    11528.92    481.88 o
  -2  -3   4      515.20      523.77     29.00 o
  -1  -3   4     6536.45     6118.87    389.49 o
   0  -3   4     2854.96     2935.33     46.22 o
   1  -3   4      717.55      785.72     28.56 o
   2  -3   4     6708.64     7151.64    146.02 o
   3  -3   4     3668.62     3743.73    106.97 o
   4  -3   4     6238.14     6526.78    176.59 o
   5  -3   4      249.32      258.85     14.69 o
   6  -3   4      251.06      243.24     16.38 o
   7  -3   4      925.66      933.53     27.42 o
   8  -3   4      120.72      126.35     23.16 o
   9  -3   4      136.70      159.38     26.20 o
  10  -3   4        9.92       14.10     25.46 o
 -10  -2   4        1.05        0.00     50.21 o
  -9  -2   4      217.01      204.72     47.85 o
  -8  -2   4      201.81      170.38     28.27 o
  -7  -2   4      270.54      290.48     17.70 o
  -6  -2   4     3217.15     3508.37    222.76 o
  -5  -2   4      202.78      200.92     10.16 o
  -4  -2   4     4127.76     4122.08    217.30 o
  -3  -2   4     2024.68     2105.31     43.52 o
  -2  -2   4     4703.84     4027.42    458.31 o
  -1  -2   4     7789.56     7809.53    437.17 o
   0  -2   4    22541.65    24910.80    627.50 o
   1  -2   4    16013.62    16770.51    293.51 o
   2  -2   4     1702.55     1827.12     44.11 o
   3  -2   4     8689.20     9567.84    273.26 o
   4  -2   4      896.94      924.02     18.81 o
   5  -2   4     2834.76     2839.23     39.38 o
   6  -2   4      495.96      471.98     20.69 o
   7  -2   4     1046.03      990.72     27.36 o
   8  -2   4      899.01      868.80     36.68 o
   9  -2   4       72.05       47.42     23.75 o
  10  -2   4      163.20      173.84     28.56 o
 -10  -1   4      152.08      200.99     52.73 o
  -9  -1   4       13.01        7.67     41.60 o
  -8  -1   4      445.86      456.24     34.96 o
  -7  -1   4      716.01      783.74     45.69 o
  -6  -1   4     2109.99     2298.38     98.07 o
  -5  -1   4     5333.33     5346.31    102.02 o
  -4  -1   4     2005.94     2157.68     61.39 o
  -3  -1   4      617.28      651.71     20.78 o
  -2  -1   4      404.03      494.23     23.93 o
  -1  -1   4     9820.95     9853.85    579.77 o
   0  -1   4     2497.68     2831.52     55.79 o
   1  -1   4    12802.55    13058.36   1149.29 o
   2  -1   4    16360.52    18434.35    580.94 o
   3  -1   4     1543.50     1629.91     55.63 o
   4  -1   4      905.07     1014.01     28.09 o
   5  -1   4      478.88      520.96     23.38 o
   6  -1   4     4440.08     4249.54    102.25 o
   7  -1   4      616.94      605.98     24.62 o
   8  -1   4      155.45      146.31     23.70 o
   9  -1   4      327.98      308.70     28.72 o
  10  -1   4       27.40       27.98     24.94 o
 -10   0   4        2.76       13.81     47.19 o
  -9   0   4       68.82       95.43     47.25 o
  -8   0   4       66.87       55.20     37.05 o
  -7   0   4     1567.71     1646.63     65.02 o
  -6   0   4       74.11       79.32      9.62 o
  -5   0   4       80.16       91.70     16.78 o
  -4   0   4     5029.90     5210.94    185.29 o
  -3   0   4     2416.84     2437.98     32.60 o
  -2   0   4      181.07      190.41      5.89 o
  -1   0   4     3797.69     4276.81    171.66 o
   0   0   4    15498.13    17402.92    439.89 o
   1   0   4    29236.50    21905.01   5146.65 o
   2   0   4      186.30      169.40      9.53 o
   3   0   4     5403.82     6042.06    151.32 o
   4   0   4      746.99      864.94     43.94 o
   5   0   4     2103.92     2239.47     36.39 o
   6   0   4     1576.36     1639.33     84.32 o
   7   0   4     2551.92     2297.38     62.45 o
   8   0   4      224.11      195.02     25.21 o
   9   0   4      126.86      137.48     25.51 o
  10   0   4      307.92      337.64     31.47 o
 -10   1   4      159.32      212.67     57.11 o
  -9   1   4       19.91       15.40     41.16 o
  -8   1   4      540.48      566.53     56.57 o
  -7   1   4      590.27      594.76     36.12 o
  -6   1   4     2277.91     2222.10     53.35 o
  -5   1   4     5086.65     5102.00     55.57 o
  -4   1   4     2391.04     2627.03     37.59 o
  -3   1   4      548.83      568.75     19.91 o
  -2   1   4      233.87      298.89     13.11 o
  -1   1   4    10735.65    10275.26   1124.33 o
   0   1   4     2357.26     2722.15     48.68 o
   1   1   4    12248.98    13917.13    708.30 o
   2   1   4    14812.61    16554.49    372.41 o
   3   1   4     1499.00     1583.07     52.16 o
   4   1   4     1051.08     1185.21     31.73 o
   5   1   4      546.17      585.16     33.68 o
   6   1   4     3891.68     3834.25     61.61 o
   7   1   4      829.98      823.95     26.80 o
   8   1   4      138.68      123.20     23.69 o
   9   1   4      342.13      317.37     29.79 o
  10   1   4       34.76       39.70     25.70 o
 -10   2   4        1.24       22.58     51.91 o
  -9   2   4      210.04      218.42     51.96 o
  -8   2   4      247.68      236.90     43.68 o
  -7   2   4      374.04      363.13     41.71 o
  -6   2   4     3158.63     2758.47    206.21 o
  -5   2   4      236.87      167.60     35.14 o
  -4   2   4     4244.86     4229.56     62.87 o
  -3   2   4     2189.90     2250.48     83.67 o
  -2   2   4     5300.24     6200.15    413.25 o
  -1   2   4     8552.66     7443.98    762.78 o
   0   2   4    22527.17    24286.40    743.22 o
   1   2   4    15133.70    13874.28   2840.61 o
   2   2   4     1198.62     1274.13     19.09 o
   3   2   4     8461.54     9606.67    267.84 o
   4   2   4      862.04      940.63     29.86 o
   5   2   4     2848.61     2893.42     56.37 o
   6   2   4      425.64      430.90     26.28 o
   7   2   4      932.60      920.30     42.53 o
   8   2   4      905.42      832.66     86.90 o
   9   2   4       50.22       62.50     24.46 o
  10   2   4      148.80      134.31     26.96 o
 -10   3   4      140.68      133.85     52.45 o
  -9   3   4       38.33        2.08     45.82 o
  -8   3   4      488.58      521.92     53.99 o
  -7   3   4      177.15      201.60     37.49 o
  -6   3   4      743.50      619.44     68.65 o
  -5   3   4     2138.84     1698.66    263.79 o
  -4   3   4     1077.41      940.36     53.16 o
  -3   3   4    10889.00    12147.13    401.56 o
  -2   3   4      328.33      349.31     10.22 o
  -1   3   4     6872.81     6630.21    556.82 o
   0   3   4     2701.96     2749.22    101.14 o
   1   3   4     1014.78     1139.58     89.71 o
   2   3   4     6805.80     7782.25    226.98 o
   3   3   4     3938.78     4322.59    122.74 o
   4   3   4     5717.92     6483.12    166.04 o
   5   3   4      173.87      196.73     18.43 o
   6   3   4      355.45      378.87     26.38 o
   7   3   4      911.36      915.60     32.65 o
   8   3   4      123.93      116.68     23.32 o
   9   3   4      139.96      152.59     26.64 o
  10   3   4        6.77        0.00     23.80 o
 -10   4   4        2.34        0.00     51.58 o
  -9   4   4       90.90       93.23     45.44 o
  -8   4   4       86.26       76.68     42.92 o
  -7   4   4      108.53       92.63     34.70 o
  -6   4   4      114.60       98.27     14.96 o
  -5   4   4      572.43      411.62     80.52 o
  -4   4   4     1674.77     1523.65     91.60 o
  -3   4   4      457.44      448.84     12.62 o
  -2   4   4     8717.23     9228.23    318.93 o
  -1   4   4    10212.42     9149.92    925.78 o
   0   4   4      971.17     1040.49     32.25 o
   1   4   4     3686.07     4477.43    226.81 o
   2   4   4     4447.65     4952.60     91.17 o
   3   4   4     2651.06     2898.23     91.10 o
   4   4   4      716.32      758.54     21.92 o
   5   4   4     3161.79     3212.89     43.96 o
   6   4   4      342.09      356.62     26.39 o
   7   4   4      112.62      157.38     26.89 o
   8   4   4      166.25      160.18     26.04 o
   9   4   4       79.60       46.86     24.77 o
  10   4   4       28.76       12.96     26.28 o
 -10   5   4       28.20       35.13     54.98 o
  -9   5   4       10.84        0.00     47.25 o
  -8   5   4      207.78      188.33     43.30 o
  -7   5   4       66.57       38.59     33.16 o
  -6   5   4       46.86       43.12     12.81 o
  -5   5   4       18.45       23.59     12.88 o
  -4   5   4     2466.97     2187.03    273.18 o
  -3   5   4     2618.63     2474.42     29.47 o
  -2   5   4     4299.26     4654.53     72.60 o
  -1   5   4     1351.51     1318.69     95.98 o
   0   5   4      344.87      310.19     14.50 o
   1   5   4     2008.36     2390.39     45.93 o
   2   5   4     1563.12     1805.94     24.56 o
   3   5   4      726.44      825.82     25.69 o
   4   5   4     1811.30     2025.89     78.78 o
   5   5   4      860.62      880.33     28.00 o
   6   5   4      435.43      384.81     39.55 o
   7   5   4      143.68      136.44     25.10 o
   8   5   4       71.74       88.27     23.98 o
   9   5   4      113.43      118.47     27.42 o
  10   5   4        3.93       11.70     26.32 o
 -10   6   4       12.61        0.00     52.95 o
  -9   6   4       35.58       18.80     47.80 o
  -8   6   4       28.88       56.46     38.20 o
  -7   6   4       82.74       55.41     33.93 o
  -6   6   4      212.14      226.76     37.27 o
  -5   6   4      264.38      234.05     18.44 o
  -4   6   4       24.22       18.16     10.56 o
  -3   6   4      684.58      708.47     20.14 o
  -2   6   4     3953.93     3629.57    210.72 o
  -1   6   4     2106.20     1887.10    147.59 o
   0   6   4     2373.04     2328.55     97.72 o
   1   6   4      894.75     1002.63     58.68 o
   2   6   4     1228.79     1383.48     23.80 o
   3   6   4     3127.51     3454.26     89.78 o
   4   6   4      206.86      261.18     17.06 o
   5   6   4      584.38      617.35     31.68 o
   6   6   4      199.93      233.32     32.48 o
   7   6   4       80.21      107.87     21.47 o
   8   6   4       28.43       43.30     29.27 o
   9   6   4      205.76      172.28     28.11 o
  -9   7   4       51.60       15.46     45.22 o
  -8   7   4       15.19        0.00     38.59 o
  -7   7   4        9.32        0.00     32.78 o
  -6   7   4       51.78       60.95     30.69 o
  -5   7   4      168.08      149.50     15.75 o
  -4   7   4       48.17       41.40     12.52 o
  -3   7   4     1944.42     2057.60    184.75 o
  -2   7   4      426.31      372.03     30.55 o
  -1   7   4      580.30      554.90     38.17 o
   0   7   4      855.38      883.03     34.28 o
   1   7   4      448.20      472.41     20.04 o
   2   7   4      246.50      269.55     16.13 o
   3   7   4      526.78      554.62     20.07 o
   4   7   4     1239.12     1372.51     70.98 o
   5   7   4       95.07      111.96     27.02 o
   6   7   4       83.02      107.26     21.24 o
   7   7   4      113.76       68.30     30.31 o
   8   7   4      207.48      162.41     35.46 o
   9   7   4       20.96       18.90     25.55 o
  -9   8   4       12.01        0.00     48.95 o
  -8   8   4       22.89       14.25     43.08 o
  -7   8   4      110.34      107.21     40.94 o
  -6   8   4       52.22       16.99     30.09 o
  -5   8   4       54.40       25.93     25.71 o
  -4   8   4      166.94      138.18     26.69 o
  -3   8   4      356.38      361.54     24.35 o
  -2   8   4      855.29      783.93     18.89 o
  -1   8   4      634.98      573.08     36.09 o
   0   8   4      889.96      850.44     19.13 o
   1   8   4     1090.06     1138.73     56.02 o
   2   8   4      784.57      873.37     26.74 o
   3   8   4      261.70      305.67     19.10 o
   4   8   4      137.82      154.08     17.04 o
   5   8   4      202.13      190.49     25.19 o
   6   8   4      145.61      135.50     22.61 o
   7   8   4       76.53       70.98     28.67 o
   8   8   4       52.55       65.99     32.39 o
   9   8   4       25.46       25.03     26.55 o
  -9   9   4       56.57       24.61     50.92 o
  -8   9   4       78.31       33.05     41.11 o
  -7   9   4       30.14       14.25     35.46 o
  -6   9   4      247.74      232.62     41.44 o
  -5   9   4      299.76      281.68     34.37 o
  -4   9   4      653.63      675.88     42.75 o
  -3   9   4      270.02      232.64     18.42 o
  -2   9   4      597.86      584.26     18.72 o
  -1   9   4      333.14      323.31     12.67 o
   0   9   4      196.95      205.35     11.42 o
   1   9   4       44.45       48.44     15.24 o
   2   9   4      147.45      150.13     18.95 o
   3   9   4       23.12       27.14     13.28 o
   4   9   4      592.06      658.90     59.99 o
   5   9   4      217.11      227.27     23.43 o
   6   9   4      587.24      535.21     71.28 o
   7   9   4       67.56       77.61     32.06 o
   8   9   4        5.57        8.72     31.85 o
   9   9   4      100.33       86.99     28.77 o
  -9  10   4       43.20       14.63     47.41 o
  -8  10   4      111.91      137.36     50.32 o
  -7  10   4       81.22       88.63     42.75 o
  -6  10   4      310.38      338.24     44.29 o
  -5  10   4      100.92      102.44     31.96 o
  -4  10   4      397.95      373.32     39.35 o
  -3  10   4      104.25       85.71     11.80 o
  -2  10   4      462.50      426.12     15.76 o
  -1  10   4      478.07      438.00     15.51 o
   0  10   4      204.83      194.39     10.68 o
   1  10   4      290.03      304.23     25.90 o
   2  10   4      569.13      573.09     27.22 o
   3  10   4      618.03      649.19     29.20 o
   4  10   4     1337.37     1444.72     37.94 o
   5  10   4      392.44      385.21     30.15 o
   6  10   4       16.02       17.34     20.84 o
   7  10   4      150.69      147.99     32.83 o
   8  10   4      256.46      236.18     40.07 o
  -8  11   4      197.72      237.94     50.10 o
  -7  11   4       95.24       93.89     40.73 o
  -6  11   4       52.87       74.98     37.05 o
  -5  11   4      232.26      193.76     33.98 o
  -4  11   4      105.15       95.48     27.84 o
  -3  11   4      861.94      826.94     23.02 o
  -2  11   4       80.21       73.78     11.00 o
  -1  11   4      256.92      246.98     13.84 o
   0  11   4      137.16      115.28     10.09 o
   1  11   4      189.59      188.85     20.91 o
   2  11   4      399.99      379.54     28.12 o
   3  11   4       11.87       15.43     18.92 o
   4  11   4      415.25      416.39     51.74 o
   5  11   4      343.22      306.36     32.97 o
   6  11   4       29.86       32.66     20.92 o
   7  11   4       38.44       30.64     34.09 o
   8  11   4      142.93      112.09     37.82 o
  -8  12   4        3.74       14.96     43.47 o
  -7  12   4      288.37      317.19     51.47 o
  -6  12   4      181.42      182.52     43.19 o
  -5  12   4       37.70       25.05     31.57 o
  -4  12   4       40.30       42.75     29.49 o
  -3  12   4      178.84      157.07     19.83 o
  -2  12   4      466.97      432.41     18.27 o
  -1  12   4      663.77      619.34     18.06 o
   0  12   4      287.34      287.64     14.34 o
   1  12   4      284.54      258.30     24.86 o
   2  12   4      290.94      302.69     27.30 o
   3  12   4      755.19      823.37     35.98 o
   4  12   4      124.33      147.14     23.77 o
   5  12   4       38.27       38.46     24.08 o
   6  12   4       70.88       68.35     35.35 o
   7  12   4      183.18      156.87     36.34 o
   8  12   4      196.42      190.53     41.00 o
  -7  13   4      133.42      113.84     43.58 o
  -6  13   4       17.34        8.61     34.70 o
  -5  13   4      251.81      255.48     39.41 o
  -4  13   4      201.32      192.15     24.15 o
  -3  13   4      616.51      602.43     31.36 o
  -2  13   4       33.86       31.44     14.13 o
  -1  13   4      518.16      511.05     18.63 o
   0  13   4       80.71       91.66     11.39 o
   1  13   4      200.42      211.50     25.27 o
   2  13   4      365.52      410.68     41.82 o
   3  13   4       59.14       63.72     21.96 o
   4  13   4      507.58      554.25     36.37 o
   5  13   4      163.89      161.11     26.21 o
   6  13   4       58.35       43.85     33.71 o
   7  13   4        8.40       24.56     36.94 o
  -7  14   4       50.32       55.96     46.43 o
  -6  14   4      264.31      336.32     50.37 o
  -5  14   4       61.26       69.72     37.27 o
  -4  14   4      306.10      305.53     28.23 o
  -3  14   4       66.65       78.28     21.19 o
  -2  14   4      538.25      642.78     30.79 o
  -1  14   4      308.27      327.65     18.09 o
   0  14   4      265.94      280.23     21.51 o
   1  14   4      560.83      580.16     31.44 o
   2  14   4      288.25      317.31     30.67 o
   3  14   4      859.51      875.14     39.63 o
   4  14   4        2.57       13.01     25.15 o
   5  14   4      193.68      204.94     29.64 o
   6  14   4      248.62      238.81     41.77 o
   7  14   4      157.18      135.44     42.70 o
  -6  15   4       40.63       44.56     43.47 o
  -5  15   4       64.46       83.61     26.70 o
  -4  15   4       56.73       88.39     26.49 o
  -3  15   4      304.54      336.41     28.53 o
  -2  15   4       39.13       37.31     19.82 o
  -1  15   4      265.35      339.40     31.00 o
   0  15   4      243.97      266.70     22.98 o
   1  15   4       52.89       54.85     19.44 o
   2  15   4      135.24      156.43     28.17 o
   3  15   4       83.74       95.40     26.31 o
   4  15   4      460.03      490.15     42.35 o
   5  15   4       77.36       56.62     36.45 o
   6  15   4       55.07       61.28     37.60 o
  -5  16   4      127.45      175.08     32.45 o
  -4  16   4       66.43      119.65     27.97 o
  -3  16   4       10.90        6.23     22.64 o
  -2  16   4      249.63      316.54     46.43 o
  -1  16   4       67.08      106.33     40.07 o
   0  16   4      207.90      254.92     30.57 o
   1  16   4       91.02      113.04     23.28 o
   2  16   4       21.24       24.85     20.27 o
   3  16   4       90.40      108.27     33.19 o
   4  16   4       43.59       47.47     30.28 o
   5  16   4      211.14      236.79     45.44 o
  -4  17   4       22.26       26.09     27.54 o
  -3  17   4      120.50      222.26     49.93 o
  -2  17   4       50.17       91.32     41.55 o
  -1  17   4      158.44      221.77     50.92 o
   0  17   4       52.35       82.98     44.84 o
   1  17   4       47.28       75.95     30.68 o
   2  17   4       56.17       55.31     29.44 o
   3  17   4       24.51       59.20     44.51 o
   4  17   4       91.44      101.73     41.71 o
  -3  18   4        5.25        7.95     47.47 o
  -2  18   4       61.23       88.85     50.59 o
  -1  18   4       17.79       26.15     42.48 o
   0  18   4       99.72      139.93     45.93 o
   1  18   4       69.88       86.05     44.95 o
   2  18   4       18.35       27.34     31.02 o
   3  18   4       67.41       57.12     31.80 o
  -2 -18   5       43.63       71.41     22.18 o
  -1 -18   5       11.64       49.77     22.90 o
   0 -18   5       75.79       89.96     33.76 o
   1 -18   5        2.63       10.93     32.45 o
   2 -18   5       19.28       44.49     44.59 o
  -4 -17   5        1.77       10.87     22.10 o
  -3 -17   5       71.65      113.64     21.63 o
  -2 -17   5       18.13       31.70     20.78 o
  -1 -17   5       56.47       46.44     27.12 o
   0 -17   5       15.17       44.04     31.31 o
   1 -17   5       64.45       62.16     29.61 o
   2 -17   5      162.03      235.05     50.18 o
   3 -17   5       17.91       33.14     35.30 o
  -5 -16   5        2.04        2.56     19.33 o
  -4 -16   5      109.29      124.98     22.29 o
  -3 -16   5       18.52       25.34     18.70 o
  -2 -16   5       53.62       72.39     19.26 o
  -1 -16   5       69.67       92.58     27.29 o
   0 -16   5      152.42      147.78     29.88 o
   1 -16   5      138.01      146.76     30.81 o
   2 -16   5       66.28       76.77     28.74 o
   3 -16   5      146.02      179.48     34.74 o
   4 -16   5       69.24       85.07     32.44 o
   5 -16   5       27.59       27.47     29.03 o
  -6 -15   5       25.98       17.51     17.23 o
  -5 -15   5       27.61       29.21     18.74 o
  -4 -15   5       55.86       52.13     19.22 o
  -3 -15   5      162.06      190.12     19.29 o
  -2 -15   5       25.18       48.03     17.69 o
  -1 -15   5      186.82      183.84     26.92 o
   0 -15   5      117.14      145.04     26.07 o
   1 -15   5      140.55      195.82     29.41 o
   2 -15   5      174.99      200.96     24.33 o
   3 -15   5       44.77       58.97     19.90 o
   4 -15   5       10.06       16.86     21.17 o
   5 -15   5       15.08       13.95     22.07 o
  -6 -14   5       63.13       55.19     16.20 o
  -5 -14   5       43.88       44.65     17.16 o
  -4 -14   5       88.21       91.37     18.61 o
  -3 -14   5        5.05        3.09     14.33 o
  -2 -14   5      338.08      369.43     22.86 o
  -1 -14   5       33.88       38.02     21.24 o
   0 -14   5       72.47       74.24     19.11 o
   1 -14   5      629.49      635.12     31.66 o
   2 -14   5        6.04       11.73     17.17 o
   3 -14   5       19.30       14.98     19.33 o
   4 -14   5      160.15      166.95     21.74 o
   5 -14   5      267.09      317.05     30.75 o
   6 -14   5       66.89       67.81     34.52 o
  -7 -13   5       18.29       16.05     16.28 o
  -6 -13   5       80.94       87.07     14.37 o
  -5 -13   5      291.21      294.89     21.26 o
  -4 -13   5      177.27      174.05     16.28 o
  -3 -13   5      137.83      148.34     15.91 o
  -2 -13   5      147.88      156.96     16.40 o
  -1 -13   5      410.76      470.25     26.05 o
   0 -13   5      656.98      690.13     27.99 o
   1 -13   5      121.87      123.32     16.59 o
   2 -13   5      146.26      129.28     17.61 o
   3 -13   5       40.33       44.34     16.92 o
   4 -13   5      100.47      131.56     19.98 o
   5 -13   5       80.09       75.03     24.76 o
   6 -13   5      282.60      279.73     36.30 o
   7 -13   5      230.48      276.99     39.60 o
  -8 -12   5      131.14      151.66     44.51 o
  -7 -12   5       19.76       25.93     36.34 o
  -6 -12   5      142.53      157.47     13.76 o
  -5 -12   5      235.36      257.76     18.63 o
  -4 -12   5      242.69      226.03     15.64 o
  -3 -12   5      337.18      332.88     18.55 o
  -2 -12   5      387.47      371.61     19.06 o
  -1 -12   5      286.64      268.15     16.69 o
   0 -12   5      575.51      526.58     21.00 o
   1 -12   5      225.31      207.05     16.60 o
   2 -12   5      154.31      174.24     17.71 o
   3 -12   5       57.65       62.25     16.81 o
   4 -12   5      317.39      303.87     25.15 o
   5 -12   5      527.65      589.70     32.49 o
   6 -12   5      296.05      312.34     28.00 o
   7 -12   5       23.33       29.45     32.35 o
  -8 -11   5        2.82       42.59     40.23 o
  -7 -11   5      103.21      117.84     38.70 o
  -6 -11   5      163.22      163.13     18.13 o
  -5 -11   5      467.12      530.76     25.21 o
  -4 -11   5      402.87      397.15     18.33 o
  -3 -11   5       44.52       41.31     11.63 o
  -2 -11   5      208.95      207.25     14.14 o
  -1 -11   5     1172.88     1063.17     23.52 o
   0 -11   5      668.72      596.78     24.28 o
   1 -11   5       19.28       12.93     12.59 o
   2 -11   5      189.16      197.67     16.49 o
   3 -11   5       22.26       13.29     17.38 o
   4 -11   5      749.11      738.87     32.01 o
   5 -11   5      725.80      660.52     31.36 o
   6 -11   5      245.03      225.72     24.66 o
   7 -11   5       64.25       35.39     28.77 o
   8 -11   5       41.50       13.44     32.21 o
  -8 -10   5       25.79       66.21     39.19 o
  -7 -10   5      183.25      160.76     36.83 o
  -6 -10   5       88.71       87.26     34.15 o
  -5 -10   5       40.57       54.89     10.76 o
  -4 -10   5       47.50       53.45     10.59 o
  -3 -10   5      738.16      663.88     22.46 o
  -2 -10   5      274.69      227.96     13.79 o
  -1 -10   5      332.59      310.57     15.71 o
   0 -10   5      601.84      481.55     17.68 o
   1 -10   5      855.07      756.76     22.41 o
   2 -10   5        6.03        6.47     12.19 o
   3 -10   5      446.28      445.85     25.97 o
   4 -10   5      927.82      926.41     30.65 o
   5 -10   5      485.68      454.05     27.76 o
   6 -10   5      331.64      340.62     25.59 o
   7 -10   5       23.80       30.87     27.00 o
   8 -10   5       14.88        1.63     30.25 o
  -9  -9   5       73.12       57.22     44.67 o
  -8  -9   5      118.03      148.54     42.15 o
  -7  -9   5       80.90       69.99     33.05 o
  -6  -9   5      505.57      487.06     42.92 o
  -5  -9   5      134.68      171.17     15.60 o
  -4  -9   5      274.97      305.69     17.40 o
  -3  -9   5      346.71      338.60     18.84 o
  -2  -9   5     3831.80     3316.83     59.56 o
  -1  -9   5     1102.59      914.10     35.30 o
   0  -9   5       36.45       41.42     10.46 o
   1  -9   5      125.75       95.09     11.78 o
   2  -9   5      800.15      813.95     25.98 o
   3  -9   5     1128.99     1069.69     28.61 o
   4  -9   5      352.17      333.34     22.83 o
   5  -9   5      148.71      157.64     20.74 o
   6  -9   5      279.91      251.21     23.45 o
   7  -9   5      114.94       66.69     29.32 o
   8  -9   5       16.90       36.42     29.66 o
  -9  -8   5       10.89        0.00     41.22 o
  -8  -8   5       62.85       38.97     34.97 o
  -7  -8   5      509.48      555.24     53.11 o
  -6  -8   5        4.67        3.95     27.13 o
  -5  -8   5      266.01      275.43     33.16 o
  -4  -8   5      178.72      231.08     20.40 o
  -3  -8   5     1679.02     1507.14     69.89 o
  -2  -8   5      105.87      107.42      9.70 o
  -1  -8   5     2166.23     1699.33     57.60 o
   0  -8   5     4395.27     3963.80     51.46 o
   1  -8   5      444.83      465.50     16.39 o
   2  -8   5      641.71      643.73     22.99 o
   3  -8   5      623.44      583.15     26.86 o
   4  -8   5     1626.26     1589.78     50.91 o
   5  -8   5      527.78      551.56     28.59 o
   6  -8   5      203.18      220.06     22.08 o
   7  -8   5        8.94        3.47     24.65 o
   8  -8   5      159.45      151.73     30.88 o
   9  -8   5       80.13      105.35     44.23 o
  -9  -7   5       17.15       31.85     43.08 o
  -8  -7   5       69.03       89.12     40.07 o
  -7  -7   5      270.02      318.46     42.92 o
  -6  -7   5      490.97      537.21     42.20 o
  -5  -7   5      755.61      778.87     42.75 o
  -4  -7   5      451.75      453.22     14.59 o
  -3  -7   5      560.15      557.23     36.60 o
  -2  -7   5     1103.75      984.27     71.93 o
  -1  -7   5     3456.73     2905.84     86.12 o
   0  -7   5     2833.94     2704.76     58.31 o
   1  -7   5     1927.81     1772.52     27.11 o
   2  -7   5       85.85       92.38     13.12 o
   3  -7   5     1440.69     1484.10     36.82 o
   4  -7   5       12.83       17.28      8.26 o
   5  -7   5      348.12      342.82     15.59 o
   6  -7   5      112.69       89.21     13.63 o
   7  -7   5      549.36      530.07     30.79 o
   8  -7   5      172.23      166.01     31.41 o
   9  -7   5       13.51       24.77     39.35 o
  -9  -6   5       20.67       14.80     28.66 o
  -8  -6   5      288.05      346.98     34.85 o
  -7  -6   5      280.47      292.53     41.33 o
  -6  -6   5      375.20      329.47     38.70 o
  -5  -6   5      534.10      602.64     68.02 o
  -4  -6   5      763.64      678.11     28.47 o
  -3  -6   5       16.34       10.93      4.08 o
  -2  -6   5      436.27      406.77     30.62 o
  -1  -6   5     3626.61     3054.57    144.37 o
   0  -6   5     1595.30     1369.35     37.17 o
   1  -6   5     2828.65     2879.41     30.68 o
   2  -6   5     3530.11     3475.07     41.71 o
   3  -6   5      318.67      322.82     10.49 o
   4  -6   5      281.75      312.60     13.12 o
   5  -6   5      393.01      451.47     17.99 o
   6  -6   5      206.67      235.90     16.93 o
   7  -6   5      285.58      306.11     19.25 o
   8  -6   5      228.21      245.13     26.47 o
   9  -6   5      240.39      249.45     43.85 o
 -10  -5   5        4.09        6.81     32.24 o
  -9  -5   5       20.22       17.93     30.74 o
  -8  -5   5       29.54        4.95     26.83 o
  -7  -5   5      176.17      255.97     39.27 o
  -6  -5   5     1014.04     1202.98     78.52 o
  -5  -5   5     1443.49     1314.53    172.79 o
  -4  -5   5     2830.11     2620.57     86.72 o
  -3  -5   5     1976.29     2061.97     90.09 o
  -2  -5   5      618.23      594.64     41.49 o
  -1  -5   5     1445.00     1435.53     81.47 o
   0  -5   5     1299.10     1110.36     40.01 o
   1  -5   5     4444.92     4893.24    156.44 o
   2  -5   5      798.60      859.34     27.57 o
   3  -5   5     1876.45     1992.85     19.08 o
   4  -5   5      878.74      870.77     17.34 o
   5  -5   5      758.17      772.05     21.27 o
   6  -5   5      284.68      277.05     17.05 o
   7  -5   5      411.89      412.28     22.03 o
   8  -5   5      363.84      362.52     28.71 o
   9  -5   5       55.60       60.71     26.08 o
 -10  -4   5       42.90       26.12     32.45 o
  -9  -4   5       30.18       56.03     31.25 o
  -8  -4   5       10.73       16.57     26.85 o
  -7  -4   5      315.93      302.74     28.99 o
  -6  -4   5     1012.55     1147.21     76.26 o
  -5  -4   5     2020.17     2088.71    257.38 o
  -4  -4   5     1372.32     1269.55     50.47 o
  -3  -4   5     2840.66     2420.34    179.41 o
  -2  -4   5     1323.66     1481.97     83.72 o
  -1  -4   5      431.56      442.88     21.16 o
   0  -4   5     4819.81     4853.50     32.42 o
   1  -4   5     3921.05     4353.63    119.67 o
   2  -4   5     4826.49     5062.17    119.88 o
   3  -4   5     3567.07     3526.20     77.58 o
   4  -4   5     1113.09     1199.43     28.58 o
   5  -4   5     1057.64     1078.68     21.42 o
   6  -4   5     1648.39     1627.40     27.00 o
   7  -4   5      251.54      254.94     19.44 o
   8  -4   5      109.96       93.86     23.95 o
   9  -4   5       39.99       51.51     25.25 o
  10  -4   5      155.05      148.12     29.66 o
 -10  -3   5       92.23      103.76     51.30 o
  -9  -3   5       38.22       77.98     30.38 o
  -8  -3   5       70.23       71.37     27.14 o
  -7  -3   5        9.40        8.27     22.85 o
  -6  -3   5      675.82      849.48     47.66 o
  -5  -3   5     2579.41     2634.97    218.62 o
  -4  -3   5     2849.49     3022.26    124.57 o
  -3  -3   5     4336.58     3931.37    297.66 o
  -2  -3   5     1249.65     1184.25     46.38 o
  -1  -3   5      715.01      711.27     33.40 o
   0  -3   5      980.98     1047.05     29.54 o
   1  -3   5     3704.47     3947.23     41.06 o
   2  -3   5     5720.22     6433.47    125.00 o
   3  -3   5     1242.66     1410.27     46.79 o
   4  -3   5     1967.35     2132.97     59.49 o
   5  -3   5     1063.72     1066.37     21.14 o
   6  -3   5      217.52      237.41     15.92 o
   7  -3   5      287.91      284.88     20.99 o
   8  -3   5      160.70      151.35     24.99 o
   9  -3   5      279.72      255.93     29.82 o
  10  -3   5       30.67       27.71     27.87 o
 -10  -2   5        5.78       39.35     49.71 o
  -9  -2   5      217.47      190.66     34.78 o
  -8  -2   5      161.47      161.71     28.90 o
  -7  -2   5      163.53      191.92     14.57 o
  -6  -2   5       31.62       26.47      8.90 o
  -5  -2   5      566.49      605.34     36.59 o
  -4  -2   5     3135.60     3356.26     44.81 o
  -3  -2   5     2146.99     2129.58     48.24 o
  -2  -2   5     6511.45     5951.28    303.27 o
  -1  -2   5     5240.18     5678.36    234.02 o
   0  -2   5      208.03      248.13      7.68 o
   1  -2   5     2037.34     1575.58    495.87 o
   2  -2   5      574.13      572.92     17.22 o
   3  -2   5     5360.92     5800.26    149.71 o
   4  -2   5     1019.22      993.56     32.40 o
   5  -2   5      990.58      990.58     26.34 o
   6  -2   5     1416.11     1359.56     28.46 o
   7  -2   5      343.69      381.80     23.72 o
   8  -2   5      246.50      268.58     30.45 o
   9  -2   5        7.91       40.31     25.16 o
  10  -2   5      185.47      144.85     30.15 o
 -10  -1   5       46.89       32.94     49.44 o
  -9  -1   5       86.14       81.12     31.90 o
  -8  -1   5      358.21      354.93     33.04 o
  -7  -1   5      558.08      593.44     18.66 o
  -6  -1   5      376.81      394.34     12.03 o
  -5  -1   5      462.04      468.78     25.93 o
  -4  -1   5     3783.85     3922.05     47.33 o
  -3  -1   5     7712.64     8284.97    206.75 o
  -2  -1   5     2953.28     3274.32     57.63 o
  -1  -1   5     2078.51     2229.28     84.97 o
   0  -1   5     5414.21     6361.95    136.66 o
   1  -1   5      602.14      641.03     14.12 o
   2  -1   5     5599.40     6338.00    136.58 o
   3  -1   5      752.32      924.88     23.09 o
   4  -1   5     3664.77     3835.01    113.93 o
   5  -1   5      652.01      667.11     27.49 o
   6  -1   5     1512.12     1602.15     62.38 o
   7  -1   5      545.32      513.84     24.90 o
   8  -1   5      236.06      195.95     26.27 o
   9  -1   5      392.88      333.69     47.63 o
  10  -1   5       26.31       18.98     27.20 o
 -10   0   5      127.71      112.36     55.47 o
  -9   0   5      224.28      276.31     51.14 o
  -8   0   5      212.49      199.00     30.77 o
  -7   0   5      154.53      154.66     12.89 o
  -6   0   5       15.95       21.57      8.57 o
  -5   0   5       86.44      123.38     19.54 o
  -4   0   5       56.24       94.60     19.95 o
  -3   0   5      295.11      257.55     17.60 o
  -2   0   5    19482.79    22118.76    583.73 o
  -1   0   5     5193.37     5450.41    221.95 o
   0   0   5      872.99     1044.66     19.66 o
   1   0   5     1272.98     1396.24     18.61 o
   2   0   5     1698.20     1925.83     49.64 o
   3   0   5     1573.26     1454.76     35.93 o
   4   0   5      541.85      581.56     20.35 o
   5   0   5     1464.02     1415.18     34.61 o
   6   0   5       38.06       30.58     17.88 o
   7   0   5      916.07      929.16     36.14 o
   8   0   5     1326.33     1400.42    103.48 o
   9   0   5       49.33       49.32     26.39 o
  10   0   5       39.89       20.11     26.65 o
 -10   1   5       56.56       48.78     54.26 o
  -9   1   5       86.13      133.14     45.66 o
  -8   1   5      357.84      337.16     32.76 o
  -7   1   5      645.03      631.98     42.12 o
  -6   1   5      406.54      315.26     39.30 o
  -5   1   5      425.95      412.21     25.34 o
  -4   1   5     4033.01     4229.00     49.96 o
  -3   1   5     8819.96     9691.72    234.98 o
  -2   1   5     3032.32     3410.95    137.21 o
  -1   1   5     2480.34     2530.35    231.94 o
   0   1   5     5555.54     6541.40     85.27 o
   1   1   5      732.21      797.56     15.80 o
   2   1   5     5613.09     6510.26    212.70 o
   3   1   5      549.06      683.25     18.45 o
   4   1   5     3363.49     3508.13    170.80 o
   5   1   5      668.57      630.86     27.00 o
   6   1   5     1624.27     1793.94     41.05 o
   7   1   5      521.56      529.42     30.20 o
   8   1   5      223.05      165.58     38.78 o
   9   1   5      403.94      362.50     32.99 o
  10   1   5       32.04       18.75     26.89 o
 -10   2   5       11.89       10.19     54.04 o
  -9   2   5      207.34      181.65     48.73 o
  -8   2   5      208.59      241.55     44.34 o
  -7   2   5      189.54      181.25     15.33 o
  -6   2   5       86.71       53.75     14.05 o
  -5   2   5      635.17      659.79     28.49 o
  -4   2   5     3195.30     3383.82    102.50 o
  -3   2   5     1934.99     1909.57     31.72 o
  -2   2   5     7657.04     7672.49    603.46 o
  -1   2   5     5042.78     4845.33    497.81 o
   0   2   5      125.38      134.64      6.52 o
   1   2   5     2042.90     2329.46     69.49 o
   2   2   5      531.60      511.25     19.45 o
   3   2   5     5674.17     6121.65    202.75 o
   4   2   5     1120.07     1116.44     51.55 o
   5   2   5     1132.58     1139.25     33.01 o
   6   2   5     1505.13     1551.84     63.06 o
   7   2   5      353.40      387.75     29.03 o
   8   2   5      218.99      220.95     28.09 o
   9   2   5        5.88       28.51     26.21 o
  10   2   5      194.51      156.91     30.51 o
 -10   3   5       89.13      108.86     51.85 o
  -9   3   5       27.38       70.05     45.44 o
  -8   3   5       50.86       44.07     39.79 o
  -7   3   5        3.19        3.95     33.05 o
  -6   3   5      746.83      624.46    130.63 o
  -5   3   5     2492.74     2653.94     44.70 o
  -4   3   5     2444.57     2492.00     39.81 o
  -3   3   5     4058.60     4545.65    166.82 o
  -2   3   5     1117.99     1155.13     84.00 o
  -1   3   5      600.44      585.28     55.81 o
   0   3   5      859.76      926.92     26.94 o
   1   3   5     3716.88     4315.73    114.61 o
   2   3   5     4892.83     5518.89    130.08 o
   3   3   5     1461.72     1716.52     34.21 o
   4   3   5     2068.33     2267.73     90.02 o
   5   3   5      996.44     1001.32     30.04 o
   6   3   5      111.57      112.19     19.42 o
   7   3   5      333.80      360.52     28.90 o
   8   3   5      178.88      133.10     25.78 o
   9   3   5      241.30      198.57     30.35 o
  10   3   5       37.61       22.90     27.87 o
 -10   4   5       32.36       45.66     55.96 o
  -9   4   5       48.33       56.24     50.37 o
  -8   4   5        7.27        0.00     38.42 o
  -7   4   5      260.60      314.62     45.93 o
  -6   4   5     1073.71      774.43    193.21 o
  -5   4   5     1954.67     1870.39    196.46 o
  -4   4   5     1349.56     1317.75     20.14 o
  -3   4   5     2772.95     2945.32     82.07 o
  -2   4   5     1029.78     1100.72     87.09 o
  -1   4   5      433.22      425.69     34.21 o
   0   4   5     4721.07     4934.53    242.20 o
   1   4   5     3570.66     4153.23    165.86 o
   2   4   5     5370.54     6215.97    155.24 o
   3   4   5     3621.02     3757.93     94.96 o
   4   4   5      960.18     1121.52     50.65 o
   5   4   5      995.03     1042.56     31.16 o
   6   4   5     1425.25     1459.47     37.79 o
   7   4   5      208.54      227.56     24.66 o
   8   4   5      121.23      114.23     35.35 o
   9   4   5       43.23       42.76     27.59 o
  10   4   5      162.54      157.41     30.56 o
 -10   5   5        1.42       14.69     56.46 o
  -9   5   5       24.36       39.79     45.27 o
  -8   5   5       25.12       43.52     43.36 o
  -7   5   5      137.84      217.60     43.30 o
  -6   5   5     1020.81     1124.95     60.24 o
  -5   5   5     1333.02     1056.83    145.63 o
  -4   5   5     3301.47     3330.33    104.61 o
  -3   5   5     1952.96     2101.03     34.92 o
  -2   5   5      575.74      538.66     39.09 o
  -1   5   5     1545.40     1609.49    110.31 o
   0   5   5     1314.73     1297.74     55.04 o
   1   5   5     4551.88     5312.85    179.21 o
   2   5   5      841.15      955.78     29.76 o
   3   5   5     1765.51     1925.14     36.46 o
   4   5   5      848.91      910.55     37.87 o
   5   5   5      791.82      769.26     29.40 o
   6   5   5      321.17      301.51     24.96 o
   7   5   5      379.43      340.83     47.52 o
   8   5   5      321.70      306.34     41.93 o
   9   5   5       74.16       52.06     28.16 o
  -9   6   5       19.65        0.00     49.55 o
  -8   6   5      278.81      312.10     53.50 o
  -7   6   5      386.59      445.62     54.04 o
  -6   6   5      410.46      448.25     45.22 o
  -5   6   5      463.52      406.43     68.24 o
  -4   6   5      801.07      742.02     48.84 o
  -3   6   5       14.36       11.49     10.31 o
  -2   6   5      410.66      444.99     24.10 o
  -1   6   5     3584.14     3320.26    190.18 o
   0   6   5     1611.11     1578.49     61.34 o
   1   6   5     3147.53     3175.70    525.14 o
   2   6   5     3299.46     3459.24     73.76 o
   3   6   5      287.79      267.31     16.98 o
   4   6   5      243.17      286.55     19.12 o
   5   6   5      490.14      532.23     29.24 o
   6   6   5      231.53      255.36     25.27 o
   7   6   5      304.12      335.75     28.80 o
   8   6   5      215.02      204.56     35.13 o
   9   6   5      241.07      205.06     30.87 o
  -9   7   5       10.02       22.25     47.58 o
  -8   7   5       67.43       60.35     46.10 o
  -7   7   5      286.87      315.55     44.23 o
  -6   7   5      494.73      536.17     48.78 o
  -5   7   5      868.78      874.14     47.19 o
  -4   7   5      396.74      369.01     20.83 o
  -3   7   5      633.78      619.41     21.73 o
  -2   7   5     1183.07     1018.32     49.14 o
  -1   7   5     3368.51     3121.37    178.20 o
   0   7   5     2843.33     2950.01    164.21 o
   1   7   5     1730.29     1664.47     84.90 o
   2   7   5       86.46       96.85     13.10 o
   3   7   5     1458.38     1586.80     29.51 o
   4   7   5       11.93       13.25     14.18 o
   5   7   5      288.08      272.81     24.72 o
   6   7   5       56.78       51.79     22.07 o
   7   7   5      585.46      586.95     35.87 o
   8   7   5      194.99      170.74     39.35 o
   9   7   5       17.81       13.88     27.20 o
  -9   8   5       10.58        0.00     50.81 o
  -8   8   5       70.68       91.59     43.36 o
  -7   8   5      447.35      473.30     55.63 o
  -6   8   5        7.26        8.55     30.86 o
  -5   8   5      310.25      312.97     37.44 o
  -4   8   5      160.84      164.15     17.51 o
  -3   8   5     1660.70     1472.17     85.67 o
  -2   8   5      134.91      135.79     16.39 o
  -1   8   5     2052.53     1857.74     89.64 o
   0   8   5     4548.84     4505.33    171.23 o
   1   8   5      387.04      465.45     23.19 o
   2   8   5      710.32      803.00     23.56 o
   3   8   5      639.01      692.28     24.15 o
   4   8   5     1568.53     1678.63     69.37 o
   5   8   5      478.98      519.68     31.68 o
   6   8   5      183.67      210.89     26.35 o
   7   8   5        9.60       18.47     29.93 o
   8   8   5      129.79      154.51     40.73 o
   9   8   5      103.74       98.39     38.48 o
  -9   9   5       84.50       54.04     54.32 o
  -8   9   5      121.35       99.98     44.89 o
  -7   9   5       74.65       72.46     38.70 o
  -6   9   5      524.70      579.96     57.11 o
  -5   9   5      108.90      158.46     33.16 o
  -4   9   5      322.63      296.27     22.17 o
  -3   9   5      370.70      365.73     25.09 o
  -2   9   5     3940.41     3645.98    133.36 o
  -1   9   5     1206.59     1100.89     54.75 o
   0   9   5       41.96       48.23      8.16 o
   1   9   5      104.50      114.03     17.47 o
   2   9   5      773.37      858.43     54.37 o
   3   9   5     1034.60     1087.47     31.11 o
   4   9   5      417.04      463.07     25.91 o
   5   9   5      182.80      179.92     24.65 o
   6   9   5      300.47      293.62     41.96 o
   7   9   5      111.72       99.76     33.82 o
   8   9   5       20.93        0.00     35.85 o
  -8  10   5       30.96       32.94     47.36 o
  -7  10   5      211.86      156.32     42.81 o
  -6  10   5      102.23      131.99     39.85 o
  -5  10   5       37.29       40.18     31.85 o
  -4  10   5       77.82       70.42     17.84 o
  -3  10   5      745.78      703.22     22.73 o
  -2  10   5      217.28      204.87     12.61 o
  -1  10   5      352.75      374.42     14.99 o
   0  10   5      511.73      462.25     30.92 o
   1  10   5      865.48      847.19     31.30 o
   2  10   5        5.24       15.48     17.07 o
   3  10   5      430.33      458.56     28.89 o
   4  10   5      998.70     1129.19     40.71 o
   5  10   5      418.98      433.74     31.78 o
   6  10   5      309.06      316.74     29.61 o
   7  10   5       26.37       29.87     32.01 o
   8  10   5        8.18        0.05     35.52 o
  -8  11   5        8.44        0.00     42.75 o
  -7  11   5       86.13       84.90     44.84 o
  -6  11   5      150.29      120.48     40.18 o
  -5  11   5      520.83      498.46     51.19 o
  -4  11   5      343.48      310.86     26.04 o
  -3  11   5       42.19       42.46     14.14 o
  -2  11   5      192.08      217.89     13.71 o
  -1  11   5     1092.80     1067.65     29.24 o
   0  11   5      726.28      721.97     18.01 o
   1  11   5       18.89       25.93     17.74 o
   2  11   5      189.57      220.15     24.53 o
   3  11   5       25.75       33.25     19.94 o
   4  11   5      620.55      658.41     34.44 o
   5  11   5      740.12      765.24     38.44 o
   6  11   5      257.28      271.34     30.91 o
   7  11   5       68.62       61.83     34.70 o
   8  11   5       31.95       32.01     38.59 o
  -8  12   5      150.13      116.26     49.17 o
  -7  12   5       17.25       14.96     44.23 o
  -6  12   5      140.14      158.62     42.92 o
  -5  12   5      248.19      222.70     39.08 o
  -4  12   5      273.94      269.06     24.27 o
  -3  12   5      311.86      318.24     21.18 o
  -2  12   5      448.47      435.55     22.18 o
  -1  12   5      269.17      279.05     15.75 o
   0  12   5      650.24      651.51     15.89 o
   1  12   5      206.81      238.78     25.56 o
   2  12   5      140.57      193.02     24.43 o
   3  12   5       53.50       67.87     23.31 o
   4  12   5      274.55      293.90     49.91 o
   5  12   5      540.54      615.25     38.62 o
   6  12   5      288.78      262.44     41.60 o
   7  12   5       30.47       52.84     39.68 o
  -7  13   5       26.79        0.00     44.12 o
  -6  13   5       71.74       72.02     41.44 o
  -5  13   5      272.96      296.70     42.70 o
  -4  13   5      222.83      236.69     26.00 o
  -3  13   5      155.73      163.61     22.99 o
  -2  13   5      160.30      166.34     17.87 o
  -1  13   5      511.10      546.75     23.47 o
   0  13   5      565.61      660.89     26.29 o
   1  13   5      119.93      140.40     24.02 o
   2  13   5      145.53      150.05     24.82 o
   3  13   5       36.03       30.40     24.10 o
   4  13   5      117.93      149.32     28.04 o
   5  13   5       71.13       82.52     27.21 o
   6  13   5      283.28      263.48     47.25 o
   7  13   5      220.64      205.65     46.10 o
  -6  14   5       58.24       50.97     42.20 o
  -5  14   5       47.87       53.48     25.70 o
  -4  14   5       87.27      130.33     26.01 o
  -3  14   5        4.45        3.96     19.63 o
  -2  14   5      309.29      346.42     22.22 o
  -1  14   5       51.87       63.98     23.01 o
   0  14   5       52.43       64.34     18.51 o
   1  14   5      653.13      725.89     29.58 o
   2  14   5       12.51        0.33     24.06 o
   3  14   5       13.50       11.54     24.32 o
   4  14   5      176.51      174.26     30.13 o
   5  14   5      261.94      304.89     46.73 o
   6  14   5       73.44       92.69     42.53 o
  -6  15   5       22.96       30.80     29.69 o
  -5  15   5       27.38       27.69     25.71 o
  -4  15   5       44.10       39.86     26.04 o
  -3  15   5      148.98      180.06     25.29 o
  -2  15   5       25.59       15.68     38.20 o
  -1  15   5      162.99      181.68     27.88 o
   0  15   5      132.25      163.79     22.09 o
   1  15   5      132.88      159.47     22.92 o
   2  15   5      179.22      202.82     29.44 o
   3  15   5       43.01       53.03     27.51 o
   4  15   5       13.32        9.02     27.58 o
   5  15   5       14.90        0.00     36.50 o
  -5  16   5        3.80        7.24     29.12 o
  -4  16   5       92.24      152.36     29.74 o
  -3  16   5       20.75       29.27     42.59 o
  -2  16   5       58.36       54.21     43.74 o
  -1  16   5       75.62       68.95     39.46 o
   0  16   5      170.20      186.97     32.47 o
   1  16   5      119.26      139.11     24.50 o
   2  16   5       69.52       78.97     29.53 o
   3  16   5      144.25      161.68     31.06 o
   4  16   5       60.57       68.79     30.86 o
   5  16   5       21.12       21.87     39.57 o
  -4  17   5        1.87       33.93     47.03 o
  -3  17   5       81.27      102.28     43.90 o
  -2  17   5       16.76       18.53     41.33 o
  -1  17   5       55.07       80.57     42.15 o
   0  17   5       16.77       24.23     41.55 o
   1  17   5       71.50       65.35     29.43 o
   2  17   5      159.07      207.87     27.02 o
   3  17   5       24.77       26.17     29.51 o
  -2  18   5       46.12       67.91     46.48 o
  -1  18   5       12.47       33.60     48.73 o
   0  18   5       74.75       81.18     46.10 o
   1  18   5        1.02        0.00     47.03 o
   2  18   5       17.73        0.00     43.52 o
  -3 -17   6        3.48       16.82     22.66 o
  -2 -17   6        2.88       14.88     20.11 o
  -1 -17   6       54.08       61.23     25.71 o
   0 -17   6       13.89       26.96     31.31 o
   1 -17   6       26.26       24.52     29.87 o
   2 -17   6       20.39       15.97     34.67 o
   3 -17   6       35.01        9.02     33.78 o
  -4 -16   6       45.66       50.64     21.06 o
  -3 -16   6       50.32       64.83     21.56 o
  -2 -16   6        2.99       19.80     18.73 o
  -1 -16   6        8.36        5.48     25.61 o
   0 -16   6       61.68       61.54     27.78 o
   1 -16   6        6.99       14.20     22.76 o
   2 -16   6       47.12       56.27     24.60 o
   3 -16   6       38.96       19.32     26.59 o
   4 -16   6       26.00       32.78     27.84 o
  -5 -15   6       28.26       17.95     17.81 o
  -4 -15   6       23.10       25.66     19.30 o
  -3 -15   6      147.20      162.33     19.06 o
  -2 -15   6      112.29      139.03     19.21 o
  -1 -15   6       17.07       27.98     25.09 o
   0 -15   6       94.08      112.92     23.82 o
   1 -15   6        3.68       15.78     21.15 o
   2 -15   6      113.72      124.40     26.40 o
   3 -15   6       61.24       69.67     24.78 o
   4 -15   6        0.03        3.95     23.67 o
   5 -15   6       77.52       77.89     24.74 o
  -6 -14   6        3.47        0.00     20.09 o
  -5 -14   6       21.54        9.91     15.57 o
  -4 -14   6      304.14      306.90     23.23 o
  -3 -14   6      182.22      194.07     18.58 o
  -2 -14   6       35.58       41.20     16.18 o
  -1 -14   6      172.28      186.12     21.60 o
   0 -14   6        3.92        2.21     18.48 o
   1 -14   6       33.43       14.78     19.34 o
   2 -14   6       35.06       24.93     20.42 o
   3 -14   6      104.18       93.61     23.87 o
   4 -14   6      133.98      137.89     22.96 o
   5 -14   6       16.51        1.23     24.18 o
   6 -14   6       16.76        7.13     36.42 o
  -7 -13   6       69.29      128.42     43.90 o
  -6 -13   6      133.38      151.43     20.86 o
  -5 -13   6       16.01        9.03     14.42 o
  -4 -13   6       25.43       35.75     16.11 o
  -3 -13   6      315.18      313.81     19.49 o
  -2 -13   6      148.86      167.73     17.21 o
  -1 -13   6      127.68      164.75     19.07 o
   0 -13   6      184.64      181.90     22.64 o
   1 -13   6      283.89      288.48     22.50 o
   2 -13   6      141.94      169.15     19.36 o
   3 -13   6      290.30      318.75     23.05 o
   4 -13   6      168.04      186.17     26.17 o
   5 -13   6        3.84        0.00     22.56 o
   6 -13   6        1.00        0.00     31.40 o
  -7 -12   6       25.19       37.05     36.83 o
  -6 -12   6      117.19      111.86     21.29 o
  -5 -12   6      458.14      504.08     48.79 o
  -4 -12   6       63.86       60.09     15.30 o
  -3 -12   6        9.21        5.82     11.44 o
  -2 -12   6        2.97        3.03     12.29 o
  -1 -12   6      267.47      244.49     19.55 o
   0 -12   6      378.22      339.42     22.12 o
   1 -12   6      430.30      411.94     22.73 o
   2 -12   6      658.54      641.22     25.68 o
   3 -12   6      254.81      271.90     21.83 o
   4 -12   6       46.41       57.16     22.84 o
   5 -12   6      208.42      213.27     26.29 o
   6 -12   6      144.67      169.23     28.19 o
   7 -12   6       90.02       54.45     34.97 o
  -8 -11   6        4.72        0.00     37.60 o
  -7 -11   6      112.32      116.15     42.37 o
  -6 -11   6      329.44      327.50     46.32 o
  -5 -11   6       15.35       32.33      9.19 o
  -4 -11   6      611.44      645.55     40.46 o
  -3 -11   6      150.26      152.39     12.29 o
  -2 -11   6      455.37      367.49     18.19 o
  -1 -11   6      119.24      113.78     15.60 o
   0 -11   6      546.22      517.57     20.73 o
   1 -11   6     1469.09     1395.51     36.92 o
   2 -11   6       97.54      109.09     16.04 o
   3 -11   6      192.41      194.08     21.43 o
   4 -11   6      269.78      251.64     24.09 o
   5 -11   6      184.06      208.15     25.52 o
   6 -11   6       58.32       66.10     23.12 o
   7 -11   6      137.12      109.01     32.58 o
  -8 -10   6        7.42        0.00     42.10 o
  -7 -10   6       31.58       29.82     34.91 o
  -6 -10   6      416.28      434.16     48.62 o
  -5 -10   6     1222.13     1285.15     94.14 o
  -4 -10   6      169.36      186.53     13.16 o
  -3 -10   6       88.51       86.70     10.49 o
  -2 -10   6      295.55      265.43     13.65 o
  -1 -10   6      491.85      386.08     17.77 o
   0 -10   6      453.75      386.59     18.28 o
   1 -10   6      383.09      382.53     19.70 o
   2 -10   6     2244.53     2116.60     37.30 o
   3 -10   6      304.86      279.70     22.06 o
   4 -10   6      118.65      134.70     20.63 o
   5 -10   6        7.18        3.18     19.25 o
   6 -10   6      423.10      464.22     31.81 o
   7 -10   6      291.48      293.08     36.71 o
   8 -10   6        4.22        0.00     32.61 o
  -8  -9   6       32.36        9.15     37.11 o
  -7  -9   6      451.26      492.04     50.37 o
  -6  -9   6      304.18      319.28     43.96 o
  -5  -9   6      222.10      239.69     38.20 o
  -4  -9   6     2524.84     2765.06    190.95 o
  -3  -9   6      948.24      860.10     22.24 o
  -2  -9   6      175.21      159.90     10.64 o
  -1  -9   6      348.00      317.15     16.14 o
   0  -9   6     3438.56     3148.05    104.15 o
   1  -9   6     2092.08     1891.50     48.03 o
   2  -9   6      233.67      254.93     19.48 o
   3  -9   6     1277.46     1175.69     31.77 o
   4  -9   6       62.10       59.40     18.26 o
   5  -9   6      996.87     1051.54     35.89 o
   6  -9   6      451.65      412.12     27.42 o
   7  -9   6      251.48      233.16     33.50 o
   8  -9   6      114.69       99.29     31.98 o
  -9  -8   6      151.74      159.89     50.59 o
  -8  -8   6       11.83       23.79     40.40 o
  -7  -8   6      144.10      157.14     38.64 o
  -6  -8   6      360.50      314.95     40.23 o
  -5  -8   6      884.75      901.87     49.33 o
  -4  -8   6     1082.58     1051.64     56.63 o
  -3  -8   6     2997.79     3025.58    175.11 o
  -2  -8   6     1494.95     1375.47     85.41 o
  -1  -8   6     1019.24      845.14     26.47 o
   0  -8   6     2063.71     1849.73     49.26 o
   1  -8   6      316.34      305.84     18.98 o
   2  -8   6     2896.58     2890.90     41.85 o
   3  -8   6     1562.50     1510.65     31.99 o
   4  -8   6     1115.06     1060.82     31.39 o
   5  -8   6      461.42      428.26     27.04 o
   6  -8   6      700.40      730.12     34.48 o
   7  -8   6      955.78      940.02     42.74 o
   8  -8   6       22.15       15.99     30.77 o
  -9  -7   6      137.75      142.24     49.44 o
  -8  -7   6      314.91      321.69     49.44 o
  -7  -7   6       80.83       80.02     35.57 o
  -6  -7   6       91.32       73.01     32.06 o
  -5  -7   6      335.26      252.02     30.01 o
  -4  -7   6     2751.88     2329.28     70.74 o
  -3  -7   6     1161.27     1215.37     76.45 o
  -2  -7   6     4032.90     3542.02    159.62 o
  -1  -7   6     2355.11     2045.76     90.64 o
   0  -7   6      363.64      332.06     14.31 o
   1  -7   6     3542.79     3500.38     37.86 o
   2  -7   6      290.21      271.33     17.45 o
   3  -7   6     1593.90     1575.37     42.16 o
   4  -7   6      268.52      286.82     20.22 o
   5  -7   6     1310.36     1427.23     52.73 o
   6  -7   6     1601.22     1516.05     36.83 o
   7  -7   6        2.98       11.71     20.56 o
   8  -7   6      215.44      235.55     62.13 o
   9  -7   6      115.09       52.56     42.48 o
  -9  -6   6       50.28       70.87     43.19 o
  -8  -6   6       79.71       71.69     42.10 o
  -7  -6   6      502.51      489.41     48.73 o
  -6  -6   6      186.59      201.60     37.82 o
  -5  -6   6      347.07      300.00     42.42 o
  -4  -6   6      199.31      182.24     12.30 o
  -3  -6   6     3106.65     3102.25    112.85 o
  -2  -6   6     1844.77     1800.57    103.81 o
  -1  -6   6      623.84      628.79     33.06 o
   0  -6   6     3492.68     3361.82    106.53 o
   1  -6   6      283.98      318.24     10.35 o
   2  -6   6      733.33      705.43     21.82 o
   3  -6   6      166.51      162.03      8.58 o
   4  -6   6     4850.27     4853.96     87.94 o
   5  -6   6      838.69      755.70     20.04 o
   6  -6   6      711.00      773.96     22.97 o
   7  -6   6      421.97      485.34     29.49 o
   8  -6   6      157.74      157.25     42.59 o
   9  -6   6       70.96       52.89     43.19 o
  -9  -5   6       98.01      140.90     34.78 o
  -8  -5   6      289.42      288.89     34.88 o
  -7  -5   6      136.67      127.77     39.57 o
  -6  -5   6      371.86      383.90     41.60 o
  -5  -5   6     2203.06     2067.25    156.73 o
  -4  -5   6      266.48      237.45     12.04 o
  -3  -5   6      377.78      356.80     34.06 o
  -2  -5   6     3236.30     3256.84    156.90 o
  -1  -5   6     5857.50     5909.95    317.47 o
   0  -5   6       33.22       53.18      9.57 o
   1  -5   6     2199.94     2493.83     84.42 o
   2  -5   6      300.50      303.57     11.15 o
   3  -5   6     2981.48     3122.94    101.02 o
   4  -5   6      364.87      393.94     14.76 o
   5  -5   6     2787.24     2774.62     33.04 o
   6  -5   6      297.24      278.53     18.00 o
   7  -5   6      350.93      341.32     21.14 o
   8  -5   6      194.86      244.13     28.00 o
   9  -5   6        4.88        0.00     35.13 o
  -9  -4   6       81.62       95.54     32.63 o
  -8  -4   6      168.54      191.09     31.20 o
  -7  -4   6      431.74      509.01     76.63 o
  -6  -4   6      586.77      663.99     66.46 o
  -5  -4   6      100.59      113.01     11.97 o
  -4  -4   6      741.19      715.67     35.14 o
  -3  -4   6     1914.29     1696.25    171.63 o
  -2  -4   6     1412.09     1562.62     47.78 o
  -1  -4   6     1970.09     1997.38     86.92 o
   0  -4   6     3986.18     4379.40    120.73 o
   1  -4   6      817.86      857.66     19.44 o
   2  -4   6     2305.73     2335.90     69.49 o
   3  -4   6      103.25      122.04     12.45 o
   4  -4   6     1303.92     1314.16     39.00 o
   5  -4   6     1745.50     1603.37     25.53 o
   6  -4   6       55.40       48.14     14.12 o
   7  -4   6      408.87      423.54     25.08 o
   8  -4   6      431.11      428.78     34.69 o
   9  -4   6      309.60      315.62     31.97 o
 -10  -3   6        3.62        1.95     33.02 o
  -9  -3   6      116.10      130.39     35.16 o
  -8  -3   6      138.53      136.03     32.47 o
  -7  -3   6      306.02      292.29     32.19 o
  -6  -3   6      601.47      704.11     39.83 o
  -5  -3   6      601.26      612.07     30.43 o
  -4  -3   6      447.77      446.38     23.45 o
  -3  -3   6      632.69      612.56     64.51 o
  -2  -3   6     2455.99     2545.92     64.31 o
  -1  -3   6     2797.85     2710.89    232.34 o
   0  -3   6     1787.35     1973.10     36.84 o
   1  -3   6     1318.24     1289.62    150.41 o
   2  -3   6     1427.07     1489.83     42.47 o
   3  -3   6     3208.20     3273.29     80.43 o
   4  -3   6     1270.89     1258.23     40.32 o
   5  -3   6      537.98      511.67     23.91 o
   6  -3   6      340.37      289.61     17.29 o
   7  -3   6      237.03      217.55     19.76 o
   8  -3   6       83.38      124.79     25.89 o
   9  -3   6       58.62       55.96     27.77 o
 -10  -2   6       63.95       88.25     53.44 o
  -9  -2   6        0.80       24.92     33.10 o
  -8  -2   6      146.09      165.39     31.76 o
  -7  -2   6      437.57      510.48     36.57 o
  -6  -2   6       16.43       14.46      4.64 o
  -5  -2   6      755.35      769.09     31.50 o
  -4  -2   6      813.38      795.91     28.62 o
  -3  -2   6        1.06        3.36      6.85 o
  -2  -2   6      459.14      489.51      9.89 o
  -1  -2   6      687.30      784.19     28.52 o
   0  -2   6      352.73      400.66     10.44 o
   1  -2   6     1041.60     1106.26     26.27 o
   2  -2   6     3012.20     3306.84     79.66 o
   3  -2   6     1561.37     1546.24     51.19 o
   4  -2   6     1206.61     1307.09     40.47 o
   5  -2   6      477.08      463.04     22.99 o
   6  -2   6      321.02      308.83     26.26 o
   7  -2   6       29.64       34.00     17.03 o
   8  -2   6      143.52      138.33     26.32 o
   9  -2   6      103.89       99.22     27.14 o
 -10  -1   6       21.72       31.96     56.02 o
  -9  -1   6        2.57       12.29     31.95 o
  -8  -1   6        1.59        0.00     27.16 o
  -7  -1   6      144.75      156.87     13.27 o
  -6  -1   6     1944.82     1964.98    135.71 o
  -5  -1   6      446.58      442.63     29.01 o
  -4  -1   6     1149.46     1165.23     31.94 o
  -3  -1   6      137.46      153.81      8.07 o
  -2  -1   6      678.75      724.56     11.88 o
  -1  -1   6       22.19       23.84      3.91 o
   0  -1   6      513.52      602.86     16.75 o
   1  -1   6      619.45      718.90     16.76 o
   2  -1   6      133.64      165.03     10.78 o
   3  -1   6     2261.45     2402.44     48.68 o
   4  -1   6     1183.23     1188.89     30.92 o
   5  -1   6     1243.16     1160.53     33.53 o
   6  -1   6      201.44      203.75     34.34 o
   7  -1   6       63.23       66.32     17.84 o
   8  -1   6       27.97       46.93     23.60 o
   9  -1   6       15.95       12.42     26.89 o
 -10   0   6        1.29       16.94     50.81 o
  -9   0   6       93.38      100.76     32.86 o
  -8   0   6      469.11      476.24     38.77 o
  -7   0   6      295.58      278.33     17.87 o
  -6   0   6       24.35       25.46     20.75 o
  -5   0   6       95.96       99.98     19.76 o
  -4   0   6        4.96       12.49     14.94 o
  -3   0   6      169.50      164.88     21.18 o
  -2   0   6     4797.66     5868.11    167.52 o
  -1   0   6      373.01      371.21     12.46 o
   0   0   6        0.40        3.76      4.65 o
   1   0   6      976.74      941.17     18.41 o
   2   0   6      749.65      864.73     16.92 o
   3   0   6       54.59       73.30     10.35 o
   4   0   6      664.73      736.49     22.85 o
   5   0   6      256.76      261.56     30.54 o
   6   0   6      695.54      621.57     30.54 o
   7   0   6      236.96      259.55     27.44 o
   8   0   6      113.87      108.73     25.78 o
   9   0   6       10.86        4.41     26.92 o
 -10   1   6       18.62       37.22     51.69 o
  -9   1   6        6.41       25.43     48.62 o
  -8   1   6        1.92        3.92     26.44 o
  -7   1   6      106.49      118.66     11.10 o
  -6   1   6     2152.05     2219.38    170.74 o
  -5   1   6      537.16      548.46     41.90 o
  -4   1   6     1028.19     1039.18     30.27 o
  -3   1   6      191.22      165.41     26.65 o
  -2   1   6      772.16      885.63     28.29 o
  -1   1   6       29.84       26.91      3.62 o
   0   1   6      515.43      595.23     17.42 o
   1   1   6      649.12      750.81     14.82 o
   2   1   6      183.95      226.60     15.63 o
   3   1   6     2238.09     2375.50     76.60 o
   4   1   6     1158.42     1190.34     44.63 o
   5   1   6     1367.06     1432.97     60.89 o
   6   1   6      252.44      261.81     24.71 o
   7   1   6       74.96       51.81     23.31 o
   8   1   6       14.97        9.77     23.74 o
   9   1   6       14.71       13.85     27.66 o
 -10   2   6       64.52       79.26     56.24 o
  -9   2   6        2.35        9.98     48.73 o
  -8   2   6      138.57      150.30     31.24 o
  -7   2   6      448.83      453.30     38.64 o
  -6   2   6       31.84       46.26     22.71 o
  -5   2   6      820.01      888.60     32.33 o
  -4   2   6      729.78      703.82     26.95 o
  -3   2   6        0.44        1.51      5.99 o
  -2   2   6      454.09      520.69     29.99 o
  -1   2   6      561.76      591.88     58.70 o
   0   2   6      449.43      501.27     10.21 o
   1   2   6     1029.04     1151.08     16.56 o
   2   2   6     3563.54     3934.10     72.98 o
   3   2   6     1496.36     1551.44     83.84 o
   4   2   6     1135.31     1224.59     74.62 o
   5   2   6      497.48      497.93     23.60 o
   6   2   6      313.86      267.37     24.59 o
   7   2   6       37.76       59.32     21.34 o
   8   2   6      193.98      155.08     27.89 o
   9   2   6      105.19      101.00     28.70 o
 -10   3   6        6.52        0.00     51.14 o
  -9   3   6      131.11      138.51     50.37 o
  -8   3   6      121.57      142.07     48.18 o
  -7   3   6      296.94      273.40     43.74 o
  -6   3   6      673.27      682.71     34.85 o
  -5   3   6      413.98      396.00     28.96 o
  -4   3   6      424.09      453.26     25.45 o
  -3   3   6      591.56      606.83     63.53 o
  -2   3   6     2276.51     2482.56    148.84 o
  -1   3   6     2549.09     2588.28    277.86 o
   0   3   6     1808.30     2033.14     59.25 o
   1   3   6     1206.00     1419.14     17.67 o
   2   3   6     1378.39     1459.45     27.46 o
   3   3   6     3410.84     3604.25    152.37 o
   4   3   6     1218.11     1287.56     52.78 o
   5   3   6      582.34      540.56     29.84 o
   6   3   6      297.43      268.82     24.75 o
   7   3   6      232.12      222.35     26.57 o
   8   3   6       95.23       91.86     37.93 o
   9   3   6       60.08       43.44     27.01 o
  -9   4   6       64.88       87.86     51.96 o
  -8   4   6      160.75      143.22     44.29 o
  -7   4   6      437.26      512.10     55.58 o
  -6   4   6      536.64      534.45     35.03 o
  -5   4   6       44.43       50.41     20.44 o
  -4   4   6      752.46      838.76     19.80 o
  -3   4   6     1846.69     1790.58    185.36 o
  -2   4   6     1408.23     1487.91     96.12 o
  -1   4   6     1645.54     1892.27    104.44 o
   0   4   6     4232.74     4715.19    235.16 o
   1   4   6      859.37      918.72     29.14 o
   2   4   6     2160.91     2263.99     64.64 o
   3   4   6      139.18      143.20     14.93 o
   4   4   6     1412.27     1489.41     52.90 o
   5   4   6     1833.05     1835.82     40.30 o
   6   4   6       55.59       41.30     21.47 o
   7   4   6      447.33      467.52     36.24 o
   8   4   6      348.67      349.75     45.06 o
   9   4   6      317.33      303.14     39.57 o
  -9   5   6       85.41      122.01     50.21 o
  -8   5   6      330.01      316.70     50.32 o
  -7   5   6      131.25       95.48     38.31 o
  -6   5   6      285.27      303.33     40.23 o
  -5   5   6     2301.57     2352.37     45.23 o
  -4   5   6      273.33      288.34     15.21 o
  -3   5   6      400.15      410.41     37.88 o
  -2   5   6     3382.15     3357.16    207.13 o
  -1   5   6     6255.32     5033.85    865.01 o
   0   5   6       37.21       65.86      8.75 o
   1   5   6     2126.53     2420.80     89.61 o
   2   5   6      283.19      308.38     13.06 o
   3   5   6     2870.57     3275.80     67.08 o
   4   5   6      372.04      428.73     22.55 o
   5   5   6     2386.12     2368.95     45.18 o
   6   5   6      453.78      430.42     34.20 o
   7   5   6      360.75      371.53     30.85 o
   8   5   6      194.92      190.91     41.77 o
   9   5   6        6.85        0.00     27.28 o
  -9   6   6       74.81       57.00     52.73 o
  -8   6   6       95.57      130.78     45.60 o
  -7   6   6      557.41      573.06     57.55 o
  -6   6   6      203.15      237.50     41.11 o
  -5   6   6      377.39      397.33     46.26 o
  -4   6   6      199.56      202.18     15.28 o
  -3   6   6     3109.28     3052.88    229.62 o
  -2   6   6     1967.81     1998.64    132.26 o
  -1   6   6      775.55      808.36     39.02 o
   0   6   6     3428.86     3792.74    168.47 o
   1   6   6      307.70      342.12     29.32 o
   2   6   6      830.12      912.49     19.71 o
   3   6   6      101.72      108.72      8.81 o
   4   6   6     5001.50     5139.92    194.57 o
   5   6   6      655.90      574.01     32.57 o
   6   6   6      669.01      757.59     34.79 o
   7   6   6      446.67      517.06     37.93 o
   8   6   6      156.74      155.88     41.93 o
   9   6   6       80.67       99.92     39.96 o
  -9   7   6      136.25      163.17     52.45 o
  -8   7   6      308.77      355.95     57.33 o
  -7   7   6       89.91      126.12     41.11 o
  -6   7   6      104.53       93.34     34.59 o
  -5   7   6      367.15      376.88     46.70 o
  -4   7   6     3126.54     3003.67    112.56 o
  -3   7   6     1056.24     1021.58     80.27 o
  -2   7   6     4072.86     3997.31    178.83 o
  -1   7   6     2162.84     2087.00     95.66 o
   0   7   6      347.81      368.60     14.46 o
   1   7   6     3288.47     3431.49    199.08 o
   2   7   6      218.44      241.05     16.74 o
   3   7   6     1595.90     1687.10     50.50 o
   4   7   6      275.65      287.94     20.70 o
   5   7   6     1515.51     1593.95     41.53 o
   6   7   6     1583.51     1584.43     43.47 o
   7   7   6        6.44       29.23     22.77 o
   8   7   6      180.37      178.52     42.37 o
   9   7   6      103.99       61.11     40.94 o
  -9   8   6      151.47      180.38     59.20 o
  -8   8   6       13.21       16.06     42.59 o
  -7   8   6      154.86      128.04     40.62 o
  -6   8   6      359.90      392.83     43.68 o
  -5   8   6      801.33      886.19     54.32 o
  -4   8   6     1219.54     1224.50     67.12 o
  -3   8   6     2992.67     2871.81    196.42 o
  -2   8   6     1326.84     1248.48     59.79 o
  -1   8   6      950.70      856.01     33.01 o
   0   8   6     2202.42     2232.95     70.49 o
   1   8   6      342.68      387.62     24.07 o
   2   8   6     2891.38     2960.90     64.12 o
   3   8   6     1656.11     1693.84     32.97 o
   4   8   6     1011.73     1017.88     30.36 o
   5   8   6      436.22      466.10     36.00 o
   6   8   6      683.22      668.17     35.98 o
   7   8   6      889.30      879.01     62.65 o
   8   8   6       34.79       26.80     38.70 o
  -8   9   6       20.27       14.09     43.68 o
  -7   9   6      434.92      460.53     51.85 o
  -6   9   6      324.02      349.48     45.71 o
  -5   9   6      205.58      233.44     38.20 o
  -4   9   6     2284.04     2090.66     97.87 o
  -3   9   6     1139.03     1111.47     57.67 o
  -2   9   6      201.27      219.21     22.31 o
  -1   9   6      338.09      352.43     14.34 o
   0   9   6     3567.77     3833.51    123.08 o
   1   9   6     1933.24     1962.76     92.00 o
   2   9   6      257.07      263.53     23.44 o
   3   9   6     1135.22     1159.73     31.28 o
   4   9   6       80.52       81.92     21.88 o
   5   9   6      995.07     1057.83     41.10 o
   6   9   6      456.27      460.63     36.86 o
   7   9   6      259.50      225.17     45.11 o
   8   9   6      145.14      103.05     42.59 o
  -8  10   6        7.88       26.91     49.11 o
  -7  10   6       34.11       13.87     39.03 o
  -6  10   6      461.68      478.94     58.59 o
  -5  10   6     1291.04     1394.46     61.99 o
  -4  10   6       91.39      109.94     15.44 o
  -3  10   6       35.71       36.77     12.56 o
  -2  10   6      309.88      246.84     42.78 o
  -1  10   6      447.49      424.81     17.93 o
   0  10   6      426.85      387.94     42.62 o
   1  10   6      403.26      460.54     31.56 o
   2  10   6     2332.88     2411.56     46.72 o
   3  10   6      226.89      225.98     26.11 o
   4  10   6       99.98      125.58     25.24 o
   5  10   6        6.26        0.00     23.44 o
   6  10   6      435.31      433.71     34.85 o
   7  10   6      294.23      293.95     48.73 o
   8  10   6        2.12       30.04     40.94 o
  -8  11   6        4.42        0.00     44.51 o
  -7  11   6      109.19      114.61     47.47 o
  -6  11   6      311.24      235.80     42.70 o
  -5  11   6       14.46       32.78     33.54 o
  -4  11   6      607.35      641.63     31.01 o
  -3  11   6      176.37      195.05     27.21 o
  -2  11   6      480.97      443.30     22.05 o
  -1  11   6       99.06      115.18     11.76 o
   0  11   6      484.40      492.39     21.97 o
   1  11   6     1482.34     1630.62     96.30 o
   2  11   6      124.69      148.94     24.22 o
   3  11   6      137.75      142.73     24.29 o
   4  11   6      298.49      302.34     33.24 o
   5  11   6      191.27      197.33     29.80 o
   6  11   6       72.17       87.07     26.85 o
   7  11   6      118.51       90.55     41.55 o
  -7  12   6       37.10       67.69     47.03 o
  -6  12   6       99.84      106.17     42.70 o
  -5  12   6      496.20      486.07     41.93 o
  -4  12   6       73.86       83.74     22.34 o
  -3  12   6       24.64       16.41     15.38 o
  -2  12   6        5.32        0.00     13.65 o
  -1  12   6      358.02      372.50     21.95 o
   0  12   6      353.63      335.40     25.19 o
   1  12   6      411.40      408.48     31.26 o
   2  12   6      638.00      715.34     35.81 o
   3  12   6      237.99      243.60     30.15 o
   4  12   6       41.78       62.92     27.73 o
   5  12   6      211.06      222.24     31.43 o
   6  12   6      129.24      133.81     32.05 o
   7  12   6       83.84       50.76     39.03 o
  -7  13   6       64.71       56.78     48.18 o
  -6  13   6      128.60      151.74     29.32 o
  -5  13   6       19.98        9.49     23.95 o
  -4  13   6       36.77       52.19     22.88 o
  -3  13   6      262.60      278.56     22.00 o
  -2  13   6      145.45      181.98     18.42 o
  -1  13   6      141.93      174.02     25.81 o
   0  13   6      151.37      154.67     19.85 o
   1  13   6      340.31      368.41     31.43 o
   2  13   6      102.84      126.94     28.17 o
   3  13   6      299.86      335.33     31.47 o
   4  13   6      172.11      160.86     30.39 o
   5  13   6        4.08        4.19     25.08 o
   6  13   6        2.79        0.00     36.50 o
  -6  14   6        4.46        0.00     27.36 o
  -5  14   6       15.38       13.76     25.87 o
  -4  14   6      262.80      312.61     29.92 o
  -3  14   6      208.32      260.85     22.03 o
  -2  14   6       30.38       22.33     25.13 o
  -1  14   6      159.66      158.49     28.41 o
   0  14   6        3.49        0.00     23.83 o
   1  14   6       33.03       25.16     18.29 o
   2  14   6       42.02       39.44     26.23 o
   3  14   6      103.75      138.02     31.39 o
   4  14   6      135.60      123.62     30.68 o
   5  14   6       15.42       16.67     28.71 o
   6  14   6       22.87        0.00     44.89 o
  -5  15   6       24.25       24.39     26.45 o
  -4  15   6       26.08       24.40     25.71 o
  -3  15   6      147.54      144.81     43.19 o
  -2  15   6      106.40      114.55     26.88 o
  -1  15   6       23.35       31.63     26.52 o
   0  15   6       92.37       83.08     26.81 o
   1  15   6        2.41       12.94     20.59 o
   2  15   6      115.90      135.62     30.50 o
   3  15   6       74.04       55.51     28.05 o
   4  15   6        2.10        0.94     30.67 o
   5  15   6       73.25       57.36     32.68 o
  -4  16   6       60.65       79.81     44.84 o
  -3  16   6       46.73       50.54     44.89 o
  -2  16   6        3.94        0.00     38.86 o
  -1  16   6        6.87        6.37     27.43 o
   0  16   6       60.35       62.13     28.96 o
   1  16   6        6.90        0.00     25.81 o
   2  16   6       41.62       46.53     31.72 o
   3  16   6       45.62       35.22     30.88 o
   4  16   6       30.24       13.20     33.03 o
  -3  17   6        8.17        0.00     47.19 o
  -2  17   6        2.24        0.00     46.97 o
  -1  17   6       51.09       47.47     47.36 o
   0  17   6       13.28       33.08     32.23 o
   1  17   6       26.17        7.82     31.13 o
   2  17   6       14.13       27.09     31.03 o
   3  17   6       34.17       36.57     32.48 o
  -2 -17   7        3.92        6.95     20.65 o
  -1 -17   7       58.90       96.48     27.10 o
   0 -17   7       50.83       65.71     29.84 o
   1 -17   7        5.90       12.80     25.78 o
  -3 -16   7       18.47       48.78     22.21 o
  -2 -16   7       37.28       57.44     20.66 o
  -1 -16   7       29.22       50.98     24.00 o
   0 -16   7        2.16        1.83     23.37 o
   1 -16   7       19.18       19.64     23.80 o
   2 -16   7        5.44       21.66     25.54 o
   3 -16   7      129.52      158.73     28.84 o
  -5 -15   7      132.75      163.36     18.56 o
  -4 -15   7       60.73       61.62     19.87 o
  -3 -15   7       24.44       28.77     20.08 o
  -2 -15   7      130.16      156.72     20.27 o
  -1 -15   7       93.70      109.66     19.92 o
   0 -15   7       15.24       11.46     22.51 o
   1 -15   7       45.45       34.26     22.83 o
   2 -15   7       99.66      100.02     24.25 o
   3 -15   7       36.97       46.86     25.47 o
   4 -15   7       57.76       34.55     26.06 o
  -5 -14   7       62.53       71.49     14.98 o
  -4 -14   7      210.01      213.10     20.47 o
  -3 -14   7      258.91      289.66     22.49 o
  -2 -14   7       16.71       13.75     14.56 o
  -1 -14   7       88.31       79.53     17.67 o
   0 -14   7       14.24        3.84     19.15 o
   1 -14   7       39.60       43.96     22.54 o
   2 -14   7       13.80        0.57     20.69 o
   3 -14   7      187.72      188.85     26.87 o
   4 -14   7      148.12      138.35     28.25 o
   5 -14   7       21.36       32.03     33.40 o
  -6 -13   7       33.20       24.61     43.30 o
  -5 -13   7      203.86      247.50     15.78 o
  -4 -13   7      188.82      199.22     18.36 o
  -3 -13   7      167.62      182.43     17.01 o
  -2 -13   7      371.95      411.26     23.37 o
  -1 -13   7      136.22      148.55     20.31 o
   0 -13   7       76.81       53.24     17.89 o
   1 -13   7       50.03       46.83     19.47 o
   2 -13   7      351.52      354.42     31.16 o
   3 -13   7       52.66       58.59     22.56 o
   4 -13   7        6.30       12.50     27.33 o
   5 -13   7      106.63       95.45     25.70 o
   6 -13   7      188.60      220.11     32.43 o
  -7 -12   7      136.75      113.24     46.04 o
  -6 -12   7       11.75       13.10     41.60 o
  -5 -12   7       11.37       20.57     17.71 o
  -4 -12   7      209.44      215.59     18.50 o
  -3 -12   7      445.86      421.52     21.23 o
  -2 -12   7      148.61      158.60     16.58 o
  -1 -12   7      228.19      234.83     20.65 o
   0 -12   7      250.68      209.02     20.72 o
   1 -12   7       87.98       84.33     18.96 o
   2 -12   7      200.44      170.91     21.33 o
   3 -12   7      144.72      134.90     19.85 o
   4 -12   7      355.33      334.18     33.26 o
   5 -12   7      264.88      259.42     29.87 o
   6 -12   7       12.14        8.04     25.93 o
  -7 -11   7       34.23       32.78     42.97 o
  -6 -11   7       68.12       54.81     41.77 o
  -5 -11   7       15.12        9.45      9.58 o
  -4 -11   7       35.31       37.87     11.24 o
  -3 -11   7       70.48       69.82     11.57 o
  -2 -11   7      535.86      544.97     19.75 o
  -1 -11   7      268.26      252.82     18.81 o
   0 -11   7       96.21       98.70     17.05 o
   1 -11   7       52.25       53.28     17.21 o
   2 -11   7      165.80      163.33     17.88 o
   3 -11   7      570.48      576.88     32.81 o
   4 -11   7      159.66      145.58     23.69 o
   5 -11   7       31.90       31.82     23.61 o
   6 -11   7      154.08      161.54     28.71 o
   7 -11   7      101.81       53.06     33.20 o
  -8 -10   7       96.16       94.11     43.58 o
  -7 -10   7      165.57      191.68     43.96 o
  -6 -10   7       37.15       51.96     36.56 o
  -5 -10   7       66.06       75.75     34.59 o
  -4 -10   7      159.13      155.34     10.77 o
  -3 -10   7      285.58      280.83     13.43 o
  -2 -10   7      217.92      190.53     14.07 o
  -1 -10   7       39.53       29.38     13.15 o
   0 -10   7      529.16      487.84     25.78 o
   1 -10   7      965.77      880.94     24.44 o
   2 -10   7      301.09      291.48     22.15 o
   3 -10   7       80.45       64.89     19.95 o
   4 -10   7      279.18      245.22     24.09 o
   5 -10   7      355.83      347.25     27.29 o
   6 -10   7      106.28      102.22     25.31 o
   7 -10   7       58.28       70.31     35.56 o
  -8  -9   7       67.79       63.80     46.21 o
  -7  -9   7       64.44       94.28     39.08 o
  -6  -9   7      372.00      315.17     44.45 o
  -5  -9   7      103.97       99.05     20.41 o
  -4  -9   7      237.92      244.36     12.99 o
  -3  -9   7      196.59      187.70     11.39 o
  -2  -9   7      803.50      724.56     20.37 o
  -1  -9   7     1608.31     1500.30     57.79 o
   0  -9   7      212.12      188.51     14.36 o
   1  -9   7      565.19      521.46     23.43 o
   2  -9   7      212.08      209.22     19.33 o
   3  -9   7      981.00      966.60     32.05 o
   4  -9   7      504.05      522.32     29.44 o
   5  -9   7      144.34      160.33     23.25 o
   6  -9   7       87.40       98.16     24.98 o
   7  -9   7      111.66      114.26     35.04 o
   8  -9   7      111.61      103.42     34.22 o
  -8  -8   7      209.72      190.42     49.93 o
  -7  -8   7      258.06      244.13     44.34 o
  -6  -8   7      329.22      337.58     47.36 o
  -5  -8   7      622.83      510.04     27.20 o
  -4  -8   7      348.69      319.27     52.67 o
  -3  -8   7      662.14      625.35     27.21 o
  -2  -8   7      356.62      308.89     13.41 o
  -1  -8   7      413.37      375.77     15.21 o
   0  -8   7      164.68      147.66     12.77 o
   1  -8   7      210.84      195.10     17.01 o
   2  -8   7     2993.76     2975.20     40.37 o
   3  -8   7      430.13      405.16     25.32 o
   4  -8   7      595.84      572.23     28.85 o
   5  -8   7      558.52      516.73     31.78 o
   6  -8   7       84.65       68.21     22.09 o
   7  -8   7      147.71      124.18     25.52 o
   8  -8   7        9.71        6.15     32.91 o
  -9  -7   7       44.93       62.59     49.33 o
  -8  -7   7       18.35       34.59     39.63 o
  -7  -7   7      354.93      330.46     48.78 o
  -6  -7   7      478.85      513.64     53.88 o
  -5  -7   7       31.08       24.00     15.26 o
  -4  -7   7     1051.77      972.32     28.99 o
  -3  -7   7      622.82      612.01     25.39 o
  -2  -7   7      490.31      459.33     27.50 o
  -1  -7   7      270.70      239.49     11.92 o
   0  -7   7     1244.91     1232.67     39.68 o
   1  -7   7     1383.97     1448.00     45.95 o
   2  -7   7       59.93       52.54     15.41 o
   3  -7   7     3029.76     3069.63     46.49 o
   4  -7   7     1137.01     1164.77     32.26 o
   5  -7   7      114.73      117.83     20.85 o
   6  -7   7      243.31      242.13     24.24 o
   7  -7   7      300.76      289.58     27.37 o
   8  -7   7      317.31      293.39     36.34 o
  -9  -6   7      145.41      149.47     49.00 o
  -8  -6   7       85.80       94.60     41.22 o
  -7  -6   7        6.85       35.57     39.25 o
  -6  -6   7      112.30       87.73     16.44 o
  -5  -6   7      999.71      882.41     53.22 o
  -4  -6   7      486.60      482.78     32.75 o
  -3  -6   7      450.20      431.98     18.31 o
  -2  -6   7     1016.77      982.22     52.31 o
  -1  -6   7       78.50       82.20      8.23 o
   0  -6   7     1131.47     1133.14     44.72 o
   1  -6   7     2248.51     2169.92     27.04 o
   2  -6   7     3046.24     3243.77    103.35 o
   3  -6   7      487.30      482.95     16.55 o
   4  -6   7      125.88      162.04     12.00 o
   5  -6   7      157.25      188.15     14.20 o
   6  -6   7       98.43       90.61     21.31 o
   7  -6   7      459.62      409.12     28.87 o
   8  -6   7      184.07      190.47     47.03 o
   9  -6   7       80.59       64.18     47.41 o
  -9  -5   7        0.12        0.99     42.31 o
  -8  -5   7      132.06      112.47     41.38 o
  -7  -5   7      162.73      157.91     41.00 o
  -6  -5   7       70.10       71.31     14.22 o
  -5  -5   7      451.02      438.79     31.71 o
  -4  -5   7      696.77      711.41     23.36 o
  -3  -5   7     1442.95     1310.02     84.94 o
  -2  -5   7      237.49      251.34     10.41 o
  -1  -5   7      474.57      429.22     19.74 o
   0  -5   7      245.92      237.11     13.40 o
   1  -5   7     3125.74     3138.75     63.49 o
   2  -5   7     2504.99     2538.95     71.55 o
   3  -5   7     2100.55     2179.23     45.89 o
   4  -5   7      315.40      333.33     18.91 o
   5  -5   7      323.46      326.65     18.06 o
   6  -5   7     1072.59     1096.62     26.44 o
   7  -5   7       82.37       96.71     23.58 o
   8  -5   7      365.38      296.64     46.26 o
   9  -5   7       33.80       31.35     45.44 o
  -9  -4   7       70.97       83.54     35.88 o
  -8  -4   7       39.43       62.00     32.20 o
  -7  -4   7       14.12       11.89     38.42 o
  -6  -4   7      433.68      364.59     22.77 o
  -5  -4   7      515.15      476.78     13.74 o
  -4  -4   7      641.85      706.85     20.60 o
  -3  -4   7      215.55      198.19     11.87 o
  -2  -4   7      218.26      254.94      9.52 o
  -1  -4   7     1384.93     1126.88    141.24 o
   0  -4   7     3246.40     3285.14     58.24 o
   1  -4   7     3610.38     3715.77     90.13 o
   2  -4   7      559.54      538.64     23.34 o
   3  -4   7      502.03      461.14     19.52 o
   4  -4   7      679.23      750.19     24.86 o
   5  -4   7      319.68      323.32     22.57 o
   6  -4   7      271.38      256.60     18.19 o
   7  -4   7      498.12      436.10     27.12 o
   8  -4   7       38.95       32.02     23.96 o
   9  -4   7       37.66       52.45     44.89 o
  -9  -3   7       20.14        4.49     32.48 o
  -8  -3   7        7.64        2.78     29.51 o
  -7  -3   7      264.45      299.42     33.65 o
  -6  -3   7      811.26      807.65     73.24 o
  -5  -3   7     1378.64     1281.40     27.71 o
  -4  -3   7      471.96      456.82     16.22 o
  -3  -3   7      175.67      147.29     10.45 o
  -2  -3   7     1128.76     1137.44     19.46 o
  -1  -3   7     2616.80     2745.78    102.29 o
   0  -3   7     2803.77     3025.31     61.41 o
   1  -3   7     4106.45     4476.84     93.73 o
   2  -3   7     2348.69     2344.57     59.61 o
   3  -3   7      382.47      399.01     18.64 o
   4  -3   7      414.91      439.58     21.39 o
   5  -3   7     2004.79     2067.15     42.50 o
   6  -3   7      426.77      427.30     24.38 o
   7  -3   7      170.01      145.71     20.42 o
   8  -3   7       92.55       99.33     25.50 o
   9  -3   7       56.44       44.66     28.69 o
  -9  -2   7       31.73       40.26     33.20 o
  -8  -2   7      121.98      155.48     32.57 o
  -7  -2   7       65.57       81.08     10.83 o
  -6  -2   7      426.24      466.56     43.05 o
  -5  -2   7      407.05      402.97     39.96 o
  -4  -2   7      577.19      568.83     14.07 o
  -3  -2   7      345.61      342.74     11.37 o
  -2  -2   7     1018.06     1040.24     15.53 o
  -1  -2   7     4295.56     4520.29    147.84 o
   0  -2   7     5767.39     6204.41    169.52 o
   1  -2   7     2369.70     2298.60     31.77 o
   2  -2   7      339.16      319.85     16.54 o
   3  -2   7     1612.95     1692.56     40.80 o
   4  -2   7      180.79      190.51     15.68 o
   5  -2   7      375.29      358.94     20.73 o
   6  -2   7     1464.03     1403.31     42.73 o
   7  -2   7      386.60      340.59     23.73 o
   8  -2   7      141.80      129.14     27.75 o
   9  -2   7       24.99       20.79     29.10 o
  -9  -1   7       32.07       64.80     35.01 o
  -8  -1   7      195.27      200.93     34.34 o
  -7  -1   7      309.27      331.68     32.13 o
  -6  -1   7      330.06      299.68     28.45 o
  -5  -1   7      208.45      202.70     24.97 o
  -4  -1   7       10.05       18.52      5.34 o
  -3  -1   7     1941.94     2115.04     63.36 o
  -2  -1   7     1780.74     1953.95     19.98 o
  -1  -1   7     1865.95     2084.58     23.18 o
   0  -1   7     1412.13     1521.53     51.99 o
   1  -1   7      858.10      872.94     26.76 o
   2  -1   7     1110.94     1130.53     50.97 o
   3  -1   7     1577.37     1643.33     47.81 o
   4  -1   7     3597.74     3670.61    103.16 o
   5  -1   7      900.95      941.00     31.02 o
   6  -1   7      335.24      328.73     28.95 o
   7  -1   7       58.21       53.80     25.94 o
   8  -1   7       13.10        0.00     25.50 o
   9  -1   7      112.33      138.46     30.98 o
  -9   0   7       52.97       47.07     33.12 o
  -8   0   7       29.97       27.57     28.66 o
  -7   0   7       15.15       21.26     25.67 o
  -6   0   7      645.46      650.84     86.77 o
  -5   0   7       54.17       37.06     20.95 o
  -4   0   7     1024.81      984.06     32.33 o
  -3   0   7        5.77       15.06      8.30 o
  -2   0   7     3213.57     3522.93     37.69 o
  -1   0   7     4896.33     4627.52    175.98 o
   0   0   7      554.76      581.73     12.63 o
   1   0   7      478.22      495.67     14.79 o
   2   0   7      760.76      760.03     57.23 o
   3   0   7     1796.53     1838.39     53.47 o
   4   0   7      226.84      234.72     27.17 o
   5   0   7     1076.43     1094.00     49.83 o
   6   0   7      344.52      344.06     43.55 o
   7   0   7      188.46      134.99     25.50 o
   8   0   7       23.05       22.75     25.53 o
   9   0   7       12.38       28.97     29.57 o
  -9   1   7       35.75       36.80     33.16 o
  -8   1   7      182.35      210.04     33.42 o
  -7   1   7      275.83      231.10     26.03 o
  -6   1   7      337.39      336.88     29.85 o
  -5   1   7      304.18      328.69     28.46 o
  -4   1   7       14.14       12.84     16.82 o
  -3   1   7     2156.94     2214.71     67.47 o
  -2   1   7     1497.49     1711.59     44.99 o
  -1   1   7     1744.60     1767.27    115.34 o
   0   1   7     1335.35     1385.71     20.18 o
   1   1   7      970.62      995.53     16.79 o
   2   1   7     1049.72      969.20    132.65 o
   3   1   7     1365.02     1491.23     41.93 o
   4   1   7     3677.49     3830.69    191.18 o
   5   1   7      906.81      948.32     30.05 o
   6   1   7      300.99      300.86     29.13 o
   7   1   7       41.41       55.06     23.70 o
   8   1   7        8.52        1.81     39.19 o
   9   1   7       94.67       80.05     29.65 o
  -9   2   7       47.43       31.02     48.40 o
  -8   2   7      116.17      124.05     31.38 o
  -7   2   7       80.52       73.11     27.48 o
  -6   2   7      362.61      386.85     31.81 o
  -5   2   7      375.14      394.54     29.35 o
  -4   2   7      590.40      564.16     27.76 o
  -3   2   7      362.86      395.76     16.69 o
  -2   2   7      944.02      993.96     30.40 o
  -1   2   7     4125.13     4000.60    361.73 o
   0   2   7     5983.07     6302.21    175.46 o
   1   2   7     2436.64     2451.86     37.08 o
   2   2   7      391.57      343.38     60.61 o
   3   2   7     1546.61     1639.53     67.88 o
   4   2   7      252.26      275.23     39.99 o
   5   2   7      412.97      416.20     26.12 o
   6   2   7     1378.21     1307.89     40.53 o
   7   2   7      460.90      413.06     33.48 o
   8   2   7      133.48      126.83     39.35 o
   9   2   7       32.04       27.94     28.76 o
  -9   3   7       17.71       41.82     52.45 o
  -8   3   7        5.53        0.00     28.68 o
  -7   3   7      240.07      272.72     57.83 o
  -6   3   7      743.74      804.83     38.07 o
  -5   3   7     1526.82     1569.52     42.16 o
  -4   3   7      429.37      455.32     27.38 o
  -3   3   7      165.08      145.05      9.45 o
  -2   3   7     1137.58     1202.68     47.05 o
  -1   3   7     2732.30     2670.67    274.04 o
   0   3   7     2898.64     3142.02    115.53 o
   1   3   7     4065.04     4476.44     80.62 o
   2   3   7     2611.35     2501.04    232.11 o
   3   3   7      421.15      426.33     21.25 o
   4   3   7      463.31      493.35     24.98 o
   5   3   7     2045.26     2141.31    103.14 o
   6   3   7      553.43      568.47     37.52 o
   7   3   7      224.45      210.54     28.83 o
   8   3   7      141.79      124.53     39.79 o
   9   3   7       39.08       25.38     30.41 o
  -9   4   7       69.34       75.53     49.55 o
  -8   4   7       34.10       45.71     42.70 o
  -7   4   7       17.06       14.78     27.24 o
  -6   4   7      450.93      469.30     36.59 o
  -5   4   7      519.87      513.06     32.59 o
  -4   4   7      576.92      503.04     86.94 o
  -3   4   7      203.29      199.88     12.50 o
  -2   4   7      217.00      255.20     14.12 o
  -1   4   7     1349.48     1273.56    130.64 o
   0   4   7     3347.95     3445.01    148.90 o
   1   4   7     3846.21     4137.18    128.69 o
   2   4   7      594.01      574.08     50.74 o
   3   4   7      402.85      369.21     21.40 o
   4   4   7      574.40      671.78     26.86 o
   5   4   7      278.67      283.85     26.03 o
   6   4   7      337.41      323.78     31.24 o
   7   4   7      464.47      423.43     48.12 o
   8   4   7       60.83       49.99     42.10 o
   9   4   7       33.02       16.70     29.76 o
  -9   5   7        0.53        0.00     46.48 o
  -8   5   7      137.02      154.79     47.25 o
  -7   5   7      174.96      176.44     42.92 o
  -6   5   7       28.44       30.59     23.52 o
  -5   5   7      366.07      395.61     29.24 o
  -4   5   7      730.00      689.49    103.98 o
  -3   5   7     1548.16     1587.10    105.17 o
  -2   5   7      282.38      303.07     23.71 o
  -1   5   7      346.29      375.29     22.34 o
   0   5   7      135.09      130.15     12.41 o
   1   5   7     2881.84     3031.72    126.69 o
   2   5   7     2458.43     2601.36    165.45 o
   3   5   7     2189.43     2477.71     69.30 o
   4   5   7      415.19      405.24     24.39 o
   5   5   7      307.52      321.46     27.49 o
   6   5   7     1109.73     1145.60     40.68 o
   7   5   7       43.51       55.63     28.09 o
   8   5   7      361.24      356.00     51.36 o
   9   5   7       29.58       55.41     39.35 o
  -9   6   7      169.17      163.61     58.37 o
  -8   6   7       92.84      117.24     46.32 o
  -7   6   7        3.85        0.00     40.45 o
  -6   6   7       95.62       82.11     37.49 o
  -5   6   7     1171.37     1223.58     39.61 o
  -4   6   7      368.29      357.27     29.23 o
  -3   6   7      374.22      384.94     15.32 o
  -2   6   7     1075.73     1032.67     45.51 o
  -1   6   7      105.48       90.16      8.83 o
   0   6   7     1007.80     1107.84     46.67 o
   1   6   7     2162.01     2313.96     82.45 o
   2   6   7     3383.02     3629.17    180.16 o
   3   6   7      381.72      389.49     17.31 o
   4   6   7      149.67      206.18     12.21 o
   5   6   7      171.85      214.58     25.87 o
   6   6   7       74.16       70.54     23.91 o
   7   6   7      416.59      385.32     34.90 o
   8   6   7      178.65      163.39     45.71 o
   9   6   7       93.32       72.95     44.95 o
  -9   7   7       41.45       16.17     49.17 o
  -8   7   7       22.05       49.93     48.73 o
  -7   7   7      358.04      371.84     51.69 o
  -6   7   7      523.48      537.70     51.96 o
  -5   7   7       20.47       15.57     27.52 o
  -4   7   7     1113.36      934.49    102.80 o
  -3   7   7      513.68      551.39     42.08 o
  -2   7   7      476.62      443.41     20.25 o
  -1   7   7      325.96      292.22     16.57 o
   0   7   7     1317.72     1484.26     59.45 o
   1   7   7     1367.29     1489.97     46.51 o
   2   7   7       39.20       42.19      6.69 o
   3   7   7     2945.81     3061.82     81.95 o
   4   7   7     1106.37     1161.65     42.56 o
   5   7   7      116.98      146.45     25.19 o
   6   7   7      235.44      237.28     29.49 o
   7   7   7      315.78      301.41     31.42 o
   8   7   7      302.74      267.37     50.15 o
  -8   8   7      210.79      242.93     50.59 o
  -7   8   7      302.58      285.46     46.59 o
  -6   8   7      320.43      351.67     46.04 o
  -5   8   7      553.84      598.38     50.70 o
  -4   8   7      372.80      342.13     59.88 o
  -3   8   7      678.52      574.37     62.85 o
  -2   8   7      270.09      282.30     14.11 o
  -1   8   7      391.26      370.59     23.95 o
   0   8   7      131.51      141.12     19.60 o
   1   8   7      271.71      279.75     34.94 o
   2   8   7     2976.87     2964.11     90.72 o
   3   8   7      485.60      485.02     25.77 o
   4   8   7      590.63      624.64     34.37 o
   5   8   7      556.97      563.05     36.07 o
   6   8   7       82.12       66.02     26.73 o
   7   8   7      162.98      142.40     45.90 o
   8   8   7       10.25       27.35     44.51 o
  -8   9   7       70.35       79.20     46.26 o
  -7   9   7       64.54       63.42     40.62 o
  -6   9   7      356.81      349.75     45.66 o
  -5   9   7      116.19      124.09     21.08 o
  -4   9   7      200.88      218.61     24.67 o
  -3   9   7      220.35      215.29     16.23 o
  -2   9   7      902.49      918.66     65.37 o
  -1   9   7     1548.46     1564.24     48.81 o
   0   9   7      187.70      185.04     25.95 o
   1   9   7      453.75      436.94     28.11 o
   2   9   7      166.82      197.22     23.75 o
   3   9   7      912.45     1009.47     41.25 o
   4   9   7      548.77      590.78     35.72 o
   5   9   7      132.27      139.92     26.94 o
   6   9   7       91.13      120.02     27.66 o
   7   9   7       92.34       98.77     40.94 o
   8   9   7      113.08      131.71     48.23 o
  -8  10   7       87.65       97.56     51.74 o
  -7  10   7      175.51      203.35     45.66 o
  -6  10   7       35.84       58.54     38.42 o
  -5  10   7       77.77       79.78     21.64 o
  -4  10   7      177.06      146.39     21.02 o
  -3  10   7      312.56      348.49     21.85 o
  -2  10   7      246.95      248.91     18.35 o
  -1  10   7       43.50       54.26     10.32 o
   0  10   7      653.81      679.90     32.57 o
   1  10   7      937.13      936.64     35.93 o
   2  10   7      181.53      194.11     25.96 o
   3  10   7       87.48       82.05     23.80 o
   4  10   7      323.41      299.23     31.57 o
   5  10   7      301.45      275.91     32.08 o
   6  10   7      117.39      122.41     30.43 o
   7  10   7       59.46       68.95     41.22 o
  -7  11   7       31.06       46.04     45.93 o
  -6  11   7       67.90       99.35     26.26 o
  -5  11   7       27.17       20.59     21.71 o
  -4  11   7       16.26       19.55     19.43 o
  -3  11   7       79.27      100.89     16.57 o
  -2  11   7      551.27      588.77     22.67 o
  -1  11   7      227.43      239.78     16.95 o
   0  11   7      118.06      137.76     17.42 o
   1  11   7       56.60       72.73     22.01 o
   2  11   7      210.35      223.10     27.73 o
   3  11   7      542.42      570.54     38.51 o
   4  11   7      167.78      166.63     28.58 o
   5  11   7       20.44        6.24     26.23 o
   6  11   7      165.49      178.43     33.93 o
   7  11   7      140.20      138.23     44.29 o
  -7  12   7      121.78      151.99     50.59 o
  -6  12   7       18.51       21.20     25.05 o
  -5  12   7        6.38        0.00     23.03 o
  -4  12   7      216.18      205.22     24.82 o
  -3  12   7      433.54      400.36     23.33 o
  -2  12   7      124.98      128.61     16.18 o
  -1  12   7      212.08      226.35     37.96 o
   0  12   7      238.72      300.51     28.95 o
   1  12   7       62.43       45.71     25.30 o
   2  12   7      242.49      279.63     30.35 o
   3  12   7      157.79      148.17     29.19 o
   4  12   7      352.28      329.19     43.03 o
   5  12   7      297.76      285.43     34.90 o
   6  12   7        5.16        7.47     29.36 o
  -6  13   7       25.27       37.51     27.41 o
  -5  13   7      178.50      232.14     29.56 o
  -4  13   7      198.22      216.95     27.01 o
  -3  13   7      147.27      185.77     19.78 o
  -2  13   7      363.34      377.00     31.59 o
  -1  13   7      134.70      130.54     24.81 o
   0  13   7       76.62       61.91     24.15 o
   1  13   7       39.84       49.59     25.53 o
   2  13   7      345.13      382.13     34.26 o
   3  13   7       64.35       79.19     27.05 o
   4  13   7        7.54        0.00     27.91 o
   5  13   7      110.11      130.08     31.11 o
   6  13   7      208.01      201.60     47.03 o
  -5  14   7       66.71       62.65     27.81 o
  -4  14   7      181.04      218.07     28.44 o
  -3  14   7      243.22      255.64     31.87 o
  -2  14   7       16.22        0.00     23.68 o
  -1  14   7       84.91       58.57     24.83 o
   0  14   7        9.48       19.90     24.72 o
   1  14   7       48.99       62.99     26.80 o
   2  14   7       13.92        3.32     27.10 o
   3  14   7      195.81      178.82     32.62 o
   4  14   7      144.84      123.03     32.80 o
   5  14   7       11.99       42.22     31.69 o
  -5  15   7      113.54      130.39     31.01 o
  -4  15   7       76.83       85.73     44.07 o
  -3  15   7       27.95       57.72     43.68 o
  -2  15   7      120.48      143.99     29.52 o
  -1  15   7      107.50      106.09     29.33 o
   0  15   7       17.46       16.00     27.27 o
   1  15   7       51.73       27.74     29.03 o
   2  15   7       98.49       98.36     31.32 o
   3  15   7       37.83       21.47     32.16 o
   4  15   7       61.61       38.62     38.94 o
  -3  16   7       30.07       17.92     41.11 o
  -2  16   7       27.13       46.44     34.94 o
  -1  16   7       34.07       47.77     28.04 o
   0  16   7        0.56        0.17     30.97 o
   1  16   7       17.12       30.82     30.29 o
   2  16   7        6.17        7.12     30.61 o
   3  16   7      118.93      111.82     34.32 o
  -2  17   7        6.42       27.35     48.34 o
  -1  17   7       43.72       28.00     31.57 o
   0  17   7       46.62       42.91     31.83 o
   1  17   7        6.38        3.70     31.74 o
  -2 -16   8       29.18       31.88     22.36 o
  -1 -16   8      135.98      195.25     24.03 o
   0 -16   8       13.27       34.25     25.11 o
   1 -16   8      127.56      153.06     28.53 o
   2 -16   8       24.37       36.51     27.81 o
  -4 -15   8       35.04       63.76     18.85 o
  -3 -15   8       71.17       92.08     20.92 o
  -2 -15   8       37.78       31.17     19.27 o
  -1 -15   8       94.80      105.24     21.25 o
   0 -15   8      237.36      217.88     26.84 o
   1 -15   8       23.46       30.32     23.55 o
   2 -15   8       91.07       71.76     24.74 o
   3 -15   8       30.80       41.55     26.70 o
  -5 -14   8       45.74       41.43     21.83 o
  -4 -14   8        4.41        0.00     15.67 o
  -3 -14   8        5.69        7.72     16.53 o
  -2 -14   8       90.57       97.97     18.31 o
  -1 -14   8      115.31      146.47     19.71 o
   0 -14   8       20.62       21.42     21.82 o
   1 -14   8      280.02      251.48     26.07 o
   2 -14   8       49.48       50.32     23.76 o
   3 -14   8      234.61      288.91     29.35 o
   4 -14   8       19.78       16.18     26.56 o
  -6 -13   8       13.04        0.00     45.06 o
  -5 -13   8      126.36      150.19     14.01 o
  -4 -13   8      174.69      201.56     16.92 o
  -3 -13   8       40.15       25.80     15.35 o
  -2 -13   8      170.77      174.93     18.80 o
  -1 -13   8      183.63      172.89     18.88 o
   0 -13   8      164.73      131.00     20.23 o
   1 -13   8       71.15       62.52     20.28 o
   2 -13   8      160.76      163.03     24.53 o
   3 -13   8       40.36       36.29     24.28 o
   4 -13   8      323.99      334.39     39.19 o
   5 -13   8      104.78      135.93     36.34 o
  -6 -12   8      207.49      223.91     47.85 o
  -5 -12   8       73.81       50.15     44.07 o
  -4 -12   8       48.53       60.04     11.46 o
  -3 -12   8      315.73      277.70     18.40 o
  -2 -12   8        0.79        6.85     14.08 o
  -1 -12   8      329.46      305.97     20.23 o
   0 -12   8       57.30       35.63     18.25 o
   1 -12   8      100.03       93.12     21.49 o
   2 -12   8       24.59       10.93     19.56 o
   3 -12   8      663.24      697.98     36.77 o
   4 -12   8      391.08      436.40     38.48 o
   5 -12   8        3.01        0.00     31.02 o
   6 -12   8       81.70      106.62     35.84 o
  -7 -11   8        0.76       12.50     46.04 o
  -6 -11   8        2.20        0.00     41.33 o
  -5 -11   8      205.37      178.63     42.92 o
  -4 -11   8       98.85      120.68     12.90 o
  -3 -11   8      200.86      167.43     14.30 o
  -2 -11   8      744.43      686.54     22.84 o
  -1 -11   8       29.90       34.28     14.91 o
   0 -11   8      189.32      167.64     22.81 o
   1 -11   8       28.49       17.01     18.77 o
   2 -11   8      181.00      184.34     21.27 o
   3 -11   8       81.68      103.44     27.62 o
   4 -11   8       62.60       51.60     27.81 o
   5 -11   8      387.09      399.40     31.13 o
   6 -11   8      175.43      197.83     29.39 o
  -7 -10   8       71.16       56.07     42.15 o
  -6 -10   8       56.06       46.04     39.08 o
  -5 -10   8        8.66        1.48     20.39 o
  -4 -10   8       85.42       93.31     10.54 o
  -3 -10   8      196.68      195.02     12.10 o
  -2 -10   8      162.39      141.74     14.50 o
  -1 -10   8      190.70      185.89     15.73 o
   0 -10   8      330.18      263.74     34.16 o
   1 -10   8       82.80      100.91     17.87 o
   2 -10   8      165.01      187.79     26.28 o
   3 -10   8       13.65       22.39     20.10 o
   4 -10   8      342.73      373.61     28.37 o
   5 -10   8       94.57       75.80     25.44 o
   6 -10   8        2.64       21.86     24.77 o
   7 -10   8        5.46       13.03     33.85 o
  -8  -9   8       53.03       53.28     44.84 o
  -7  -9   8       18.56       33.22     45.27 o
  -6  -9   8       17.71       29.82     41.38 o
  -5  -9   8       15.75       13.66     19.82 o
  -4  -9   8       24.07       23.13     19.28 o
  -3  -9   8       81.18       82.74      8.85 o
  -2  -9   8      182.86      178.84     11.91 o
  -1  -9   8      136.82      120.58     13.59 o
   0  -9   8       56.38       50.86     15.02 o
   1  -9   8       42.02       42.31     14.15 o
   2  -9   8       51.28       49.86     17.79 o
   3  -9   8       22.53       20.95     18.50 o
   4  -9   8       39.77       23.01     21.72 o
   5  -9   8        3.06        6.06     23.04 o
   6  -9   8      100.29       79.99     25.15 o
   7  -9   8       89.30       89.53     36.56 o
  -8  -8   8       30.20       41.60     43.96 o
  -7  -8   8      144.76      134.84     44.12 o
  -6  -8   8       21.50       32.94     36.94 o
  -5  -8   8       40.68       39.83     21.60 o
  -4  -8   8      162.63      163.09     21.29 o
  -3  -8   8      236.96      199.42     15.00 o
  -2  -8   8      129.48      121.00     10.06 o
  -1  -8   8      312.35      274.44     14.76 o
   0  -8   8      304.42      292.44     19.93 o
   1  -8   8      503.31      475.52     25.62 o
   2  -8   8       94.77      114.69     18.20 o
   3  -8   8      234.12      219.51     21.34 o
   4  -8   8       43.39       22.01     20.68 o
   5  -8   8      146.04      130.69     23.07 o
   6  -8   8       36.30       38.50     24.07 o
   7  -8   8       29.81        7.80     24.42 o
   8  -8   8       32.55       32.24     36.66 o
  -8  -7   8       16.50        5.10     42.70 o
  -7  -7   8       17.62       24.45     39.79 o
  -6  -7   8       20.91       26.82     17.71 o
  -5  -7   8       61.69       53.70     17.91 o
  -4  -7   8      225.33      198.61     20.37 o
  -3  -7   8      198.81      163.95      9.66 o
  -2  -7   8      531.09      539.48     22.60 o
  -1  -7   8      176.48      184.59     10.45 o
   0  -7   8      171.93      176.65     11.85 o
   1  -7   8      438.32      457.08     20.14 o
   2  -7   8      188.83      206.25     16.42 o
   3  -7   8       41.60       27.92     16.86 o
   4  -7   8      113.71      119.87     21.39 o
   5  -7   8      203.59      161.74     22.92 o
   6  -7   8      109.56      127.15     25.85 o
   7  -7   8       44.15       52.02     25.14 o
   8  -7   8       63.53       76.36     34.04 o
  -8  -6   8       65.08       64.24     43.19 o
  -7  -6   8        5.17       24.45     38.86 o
  -6  -6   8       40.41       43.11     16.55 o
  -5  -6   8       32.08       26.90     15.69 o
  -4  -6   8      113.18      100.43     17.11 o
  -3  -6   8      185.06      187.29     14.74 o
  -2  -6   8      140.77      122.52      7.22 o
  -1  -6   8     2969.49     2795.41    114.95 o
   0  -6   8      244.38      227.37     11.79 o
   1  -6   8      215.13      202.68     14.36 o
   2  -6   8      774.42      753.88     48.30 o
   3  -6   8      167.05      171.28     16.94 o
   4  -6   8      562.87      546.87     29.93 o
   5  -6   8       92.03       65.77     21.34 o
   6  -6   8       21.20       18.83     21.32 o
   7  -6   8       10.24       25.43     23.44 o
   8  -6   8       90.30       86.99     43.19 o
  -9  -5   8       29.08        0.71     51.74 o
  -8  -5   8        1.10        0.00     44.89 o
  -7  -5   8      103.36      118.06     41.71 o
  -6  -5   8       33.83       20.59     14.19 o
  -5  -5   8      126.62      115.79     16.00 o
  -4  -5   8       53.00       51.77     14.86 o
  -3  -5   8     2128.79     1938.72     27.85 o
  -2  -5   8     2051.77     2018.36     45.09 o
  -1  -5   8      110.24       96.97      7.96 o
   0  -5   8      866.93      857.89     28.21 o
   1  -5   8      411.44      412.40     18.21 o
   2  -5   8      800.53      698.23    115.83 o
   3  -5   8      230.00      230.01     16.94 o
   4  -5   8     1028.86      989.20     32.28 o
   5  -5   8      282.18      250.95     18.06 o
   6  -5   8       48.93       41.39     22.71 o
   7  -5   8      200.13      207.06     25.75 o
   8  -5   8       84.23       52.56     42.59 o
  -9  -4   8      101.31      138.78     51.91 o
  -8  -4   8       90.67      143.00     45.44 o
  -7  -4   8        3.01       15.07     36.56 o
  -6  -4   8       86.89       72.44     13.37 o
  -5  -4   8       55.81       41.49     13.26 o
  -4  -4   8      260.24      252.47     18.94 o
  -3  -4   8       66.34       73.42     10.89 o
  -2  -4   8     3350.38     3266.44     26.57 o
  -1  -4   8     4221.85     4031.06    174.40 o
   0  -4   8      568.47      523.71     22.02 o
   1  -4   8     1252.70     1224.12     35.97 o
   2  -4   8        4.61        4.05      5.06 o
   3  -4   8     1697.43     1640.45     28.63 o
   4  -4   8      165.07      170.12     17.51 o
   5  -4   8      381.71      387.54     26.15 o
   6  -4   8      632.46      574.74     25.04 o
   7  -4   8       23.87       30.76     26.14 o
   8  -4   8      141.29      145.96     49.60 o
  -9  -3   8       69.11      108.30     37.73 o
  -8  -3   8       13.10       46.26     42.59 o
  -7  -3   8      365.29      347.01     49.77 o
  -6  -3   8       86.78       93.01      8.53 o
  -5  -3   8     1553.02     1529.10     46.43 o
  -4  -3   8      481.40      492.52     19.72 o
  -3  -3   8     1543.94     1537.68     21.61 o
  -2  -3   8     1307.54     1357.39     19.01 o
  -1  -3   8      207.29      210.55      8.10 o
   0  -3   8     3894.97     4021.13    104.36 o
   1  -3   8       74.24       84.15     11.59 o
   2  -3   8     2101.62     1483.65    513.11 o
   3  -3   8     1209.62     1192.44     43.33 o
   4  -3   8     2128.14     2068.20     72.39 o
   5  -3   8      982.73      950.47     32.24 o
   6  -3   8      347.61      313.07     31.32 o
   7  -3   8      224.30      248.37     24.20 o
   8  -3   8        3.57        9.54     26.59 o
   9  -3   8       88.41      123.16     45.44 o
  -9  -2   8        3.15        3.92     35.52 o
  -8  -2   8       70.26       64.59     31.79 o
  -7  -2   8       73.62       84.34     13.85 o
  -6  -2   8      571.17      560.35     17.31 o
  -5  -2   8       77.69       98.88     16.03 o
  -4  -2   8     1233.31     1208.09     22.42 o
  -3  -2   8     2102.18     2282.82     35.50 o
  -2  -2   8     1320.64     1359.32     42.18 o
  -1  -2   8     2272.48     2262.30     80.76 o
   0  -2   8     2807.34     2960.90     78.80 o
   1  -2   8     4455.44     4504.73    122.02 o
   2  -2   8     1288.34     1197.70     27.56 o
   3  -2   8     1962.41     1999.12     54.84 o
   4  -2   8      362.76      366.21     19.86 o
   5  -2   8      246.64      303.43     23.21 o
   6  -2   8      666.62      634.08     39.07 o
   7  -2   8        3.20       10.49     19.74 o
   8  -2   8      444.09      386.49     34.25 o
   9  -2   8       66.66       72.96     31.43 o
  -9  -1   8       39.51       44.02     36.42 o
  -8  -1   8       22.66       20.77     30.88 o
  -7  -1   8      202.14      209.33     32.80 o
  -6  -1   8      160.41      152.92     27.27 o
  -5  -1   8     1560.56     1645.72     65.01 o
  -4  -1   8     2353.53     2554.76     42.94 o
  -3  -1   8     1405.70     1577.84     54.50 o
  -2  -1   8      481.30      509.14     14.30 o
  -1  -1   8     1530.45     1560.55     30.76 o
   0  -1   8     1433.29     1522.53     39.08 o
   1  -1   8      623.20      630.10     18.15 o
   2  -1   8     6739.14     6684.81    167.44 o
   3  -1   8     2285.17     2302.38     50.94 o
   4  -1   8      524.72      543.17     22.76 o
   5  -1   8      182.88      194.15     25.60 o
   6  -1   8      342.23      346.10     31.54 o
   7  -1   8      711.69      668.53     39.56 o
   8  -1   8       28.89       44.82     26.69 o
   9  -1   8      222.42      181.21     33.92 o
  -9   0   8       26.06       41.55     34.57 o
  -8   0   8      124.96      114.71     33.38 o
  -7   0   8       33.33       30.53     27.07 o
  -6   0   8      661.66      757.28     42.97 o
  -5   0   8      264.24      295.80     27.72 o
  -4   0   8      933.55      901.68     18.65 o
  -3   0   8     1776.60     2072.87    107.27 o
  -2   0   8      316.75      348.42     12.82 o
  -1   0   8      112.74      118.99      7.34 o
   0   0   8     4126.40     4309.40     51.75 o
   1   0   8     9468.48     9661.70    103.68 o
   2   0   8     1098.88     1005.95     38.91 o
   3   0   8      465.22      470.09     26.40 o
   4   0   8     2074.55     2146.76     75.87 o
   5   0   8      114.61      150.76     24.13 o
   6   0   8     1238.74     1203.91     42.40 o
   7   0   8      110.15       73.58     26.21 o
   8   0   8      476.35      370.94     35.30 o
   9   0   8        1.32        0.00     28.68 o
  -9   1   8       43.24       28.36     34.48 o
  -8   1   8       20.07       20.62     31.27 o
  -7   1   8      235.40      251.39     32.18 o
  -6   1   8      119.16      116.44     27.64 o
  -5   1   8     1578.49     1207.28    296.99 o
  -4   1   8     2151.89     2262.90     24.44 o
  -3   1   8     1422.88     1610.11     87.29 o
  -2   1   8      486.71      530.34     18.35 o
  -1   1   8     1608.10     1461.82     96.53 o
   0   1   8     1703.20     1767.57     31.46 o
   1   1   8      566.08      592.52     17.00 o
   2   1   8     6919.27     7246.78    236.59 o
   3   1   8     2266.13     2210.45     54.30 o
   4   1   8      486.13      516.01     32.32 o
   5   1   8      328.64      339.89     29.15 o
   6   1   8      459.70      450.90     35.10 o
   7   1   8      639.58      624.83     41.58 o
   8   1   8       25.87       34.70     45.06 o
   9   1   8      219.96      197.63     35.50 o
  -9   2   8       11.70       17.86     37.92 o
  -8   2   8       62.52       90.15     33.35 o
  -7   2   8       81.66       62.87     28.35 o
  -6   2   8      521.02      567.77     37.20 o
  -5   2   8      106.64       79.39     13.57 o
  -4   2   8     1264.50     1194.10     52.16 o
  -3   2   8     2067.67     2251.97    128.27 o
  -2   2   8     1428.93     1528.77     68.95 o
  -1   2   8     2225.17     2050.46    190.31 o
   0   2   8     2854.89     2939.35     47.46 o
   1   2   8     4800.38     4975.29     70.50 o
   2   2   8     1313.83     1258.19     27.27 o
   3   2   8     2123.51     2273.09     47.07 o
   4   2   8      331.01      305.30     21.75 o
   5   2   8      270.55      305.33     27.94 o
   6   2   8      541.25      534.57     38.48 o
   7   2   8        4.65       10.64     25.89 o
   8   2   8      470.94      380.01     50.37 o
   9   2   8       66.18       64.34     33.35 o
  -9   3   8       69.51       87.42     52.45 o
  -8   3   8        8.59        6.82     30.23 o
  -7   3   8      351.71      363.44     34.80 o
  -6   3   8      107.12      148.70     27.32 o
  -5   3   8     1473.19     1128.75    192.80 o
  -4   3   8      633.53      617.58     31.80 o
  -3   3   8     1518.88     1568.29     85.70 o
  -2   3   8     1370.74     1556.36     67.41 o
  -1   3   8      142.47      141.34     16.35 o
   0   3   8     3824.35     3706.96    101.42 o
   1   3   8       60.25       76.41     10.70 o
   2   3   8     2226.74     2407.16     85.77 o
   3   3   8     1272.18     1319.13     68.21 o
   4   3   8     2292.78     2270.03    121.46 o
   5   3   8      994.72      944.55     39.79 o
   6   3   8      317.36      313.17     31.45 o
   7   3   8      279.11      278.83     32.52 o
   8   3   8        2.46        0.44     39.46 o
   9   3   8       73.27       52.89     43.08 o
  -9   4   8      110.58       85.83     52.51 o
  -8   4   8       80.08       78.49     49.60 o
  -7   4   8        4.22       24.95     28.92 o
  -6   4   8      116.37       95.79     26.33 o
  -5   4   8       47.92       37.73     12.39 o
  -4   4   8      200.43      207.63     21.56 o
  -3   4   8       41.56       57.23     10.09 o
  -2   4   8     3268.52     3405.38    165.53 o
  -1   4   8     3981.16     3569.91    330.37 o
   0   4   8      765.74      756.05     25.30 o
   1   4   8     1275.86     1291.58     30.96 o
   2   4   8       32.98       29.89      8.33 o
   3   4   8     1509.88     1521.83     33.39 o
   4   4   8      231.98      217.71     21.07 o
   5   4   8      430.60      459.16     35.52 o
   6   4   8      669.67      625.23     38.07 o
   7   4   8       21.52       25.46     27.46 o
   8   4   8      123.26      158.24     44.84 o
  -9   5   8       15.26        0.00     48.73 o
  -8   5   8        2.70        0.00     46.97 o
  -7   5   8       67.70       70.22     29.20 o
  -6   5   8       28.95       14.09     24.07 o
  -5   5   8      117.84       97.53     16.11 o
  -4   5   8       33.27       20.67     11.95 o
  -3   5   8     2062.31     2065.69    116.49 o
  -2   5   8     1866.39     1924.74    100.73 o
  -1   5   8      102.08      106.45      7.48 o
   0   5   8      761.17      814.70     21.21 o
   1   5   8      407.00      435.19     15.71 o
   2   5   8      776.70      848.19     41.76 o
   3   5   8      213.43      217.74     14.21 o
   4   5   8      931.44      990.67     44.20 o
   5   5   8      312.24      291.07     29.27 o
   6   5   8       54.76       60.28     25.44 o
   7   5   8      200.76      226.89     33.98 o
   8   5   8       85.41       82.00     42.97 o
  -8   6   8       76.41       43.74     44.89 o
  -7   6   8       10.42        0.00     37.27 o
  -6   6   8       29.77       17.22     24.47 o
  -5   6   8       30.64       31.53     14.10 o
  -4   6   8      111.44       95.71     16.72 o
  -3   6   8      157.37      186.90     12.87 o
  -2   6   8      265.47      258.99     16.65 o
  -1   6   8     3067.14     2869.09    219.13 o
   0   6   8      206.08      205.84     14.66 o
   1   6   8      230.88      208.01     19.12 o
   2   6   8      770.30      835.07     20.14 o
   3   6   8      218.14      219.48     13.15 o
   4   6   8      532.28      555.61     36.16 o
   5   6   8       89.05       73.38     25.11 o
   6   6   8       24.22       10.45     26.42 o
   7   6   8       18.89       28.65     28.61 o
   8   6   8      112.62       78.60     47.19 o
  -8   7   8       21.21       36.23     48.40 o
  -7   7   8       20.14       60.13     44.12 o
  -6   7   8       23.66        1.59     35.85 o
  -5   7   8       53.45       40.96     16.64 o
  -4   7   8      180.40      161.35     16.73 o
  -3   7   8      226.98      215.33     14.22 o
  -2   7   8      719.49      754.04     26.14 o
  -1   7   8      151.66      140.84     19.87 o
   0   7   8      167.57      199.35     15.34 o
   1   7   8      387.78      433.92     17.66 o
   2   7   8      124.66      129.11     12.68 o
   3   7   8       18.83       39.63     20.89 o
   4   7   8      135.55      180.78     33.11 o
   5   7   8      223.93      203.89     28.66 o
   6   7   8      107.93      110.43     28.16 o
   7   7   8       36.89       61.46     28.58 o
   8   7   8       83.86       80.74     49.55 o
  -8   8   8       16.68        8.06     43.90 o
  -7   8   8      154.61      167.45     44.07 o
  -6   8   8       30.44       20.33     19.60 o
  -5   8   8       30.80       23.92     17.90 o
  -4   8   8      186.03      161.81     20.20 o
  -3   8   8      245.65      231.87     20.52 o
  -2   8   8       93.11       92.19     12.13 o
  -1   8   8      347.41      365.16     19.20 o
   0   8   8      268.19      287.61     16.99 o
   1   8   8      584.58      586.76     26.46 o
   2   8   8       50.01       54.50     21.84 o
   3   8   8      257.27      277.68     27.59 o
   4   8   8       73.25       74.77     26.05 o
   5   8   8      141.24      147.99     28.49 o
   6   8   8       39.74       63.29     30.07 o
   7   8   8       24.96       12.97     30.07 o
   8   8   8       47.98       45.82     48.56 o
  -8   9   8       34.57        6.03     44.84 o
  -7   9   8       18.94       33.38     40.40 o
  -6   9   8       21.19       23.87     21.13 o
  -5   9   8       10.79        6.34     19.78 o
  -4   9   8       23.12       16.81     18.11 o
  -3   9   8       68.60       59.45     17.49 o
  -2   9   8      105.07      108.55     14.91 o
  -1   9   8      134.58      145.30     22.15 o
   0   9   8       36.17       63.68     20.54 o
   1   9   8       31.00       35.89     20.35 o
   2   9   8       46.65       46.62     23.03 o
   3   9   8       23.38       14.93     24.34 o
   4   9   8       39.01       29.10     25.09 o
   5   9   8        0.85       18.71     25.94 o
   6   9   8      119.43       99.82     29.83 o
   7   9   8      109.39      112.47     45.49 o
  -7  10   8       52.32       66.49     44.45 o
  -6  10   8       49.43       57.71     23.05 o
  -5  10   8       10.25       23.88     21.58 o
  -4  10   8       75.66       68.31     20.49 o
  -3  10   8      166.41      139.76     20.76 o
  -2  10   8      139.63      134.30     16.17 o
  -1  10   8      205.52      219.78     27.35 o
   0  10   8      336.58      330.95     39.22 o
   1  10   8       75.25       99.45     23.17 o
   2  10   8      168.55      198.92     26.90 o
   3  10   8       34.42       72.61     25.96 o
   4  10   8      334.02      367.12     34.75 o
   5  10   8      100.13      120.15     29.65 o
   6  10   8        1.00       12.47     30.01 o
   7  10   8        0.78        0.00     46.70 o
  -7  11   8        4.92        5.30     26.54 o
  -6  11   8        1.23       20.04     25.29 o
  -5  11   8      212.24      237.86     27.53 o
  -4  11   8       92.08       97.57     22.62 o
  -3  11   8      204.07      160.93     21.27 o
  -2  11   8      766.13      761.45     40.38 o
  -1  11   8       15.99       30.34     21.46 o
   0  11   8      178.63      165.57     25.67 o
   1  11   8       26.17       26.52     23.09 o
   2  11   8      194.06      229.84     30.02 o
   3  11   8      103.47      107.43     28.78 o
   4  11   8       72.23       91.35     30.37 o
   5  11   8      376.07      404.10     40.01 o
   6  11   8      173.37      201.33     34.51 o
  -6  12   8      198.93      236.12     30.74 o
  -5  12   8       66.53       78.63     25.56 o
  -4  12   8       40.47       51.65     23.01 o
  -3  12   8      319.48      331.24     28.33 o
  -2  12   8        1.58        5.30     21.71 o
  -1  12   8      326.96      332.56     37.16 o
   0  12   8       64.17       77.30     25.68 o
   1  12   8      118.72      124.56     26.55 o
   2  12   8       34.79       16.76     26.41 o
   3  12   8      714.25      800.06     45.06 o
   4  12   8      382.24      436.27     46.10 o
   5  12   8        2.30       14.82     31.03 o
   6  12   8       89.07      103.54     44.92 o
  -6  13   8       11.98        7.08     27.31 o
  -5  13   8      108.84      127.76     27.89 o
  -4  13   8      191.72      234.71     28.18 o
  -3  13   8       34.08       54.10     37.60 o
  -2  13   8      156.78      152.80     26.22 o
  -1  13   8      190.10      177.11     27.62 o
   0  13   8      171.66      175.59     29.48 o
   1  13   8       64.36       66.39     26.72 o
   2  13   8      145.24      164.99     31.15 o
   3  13   8       50.88       84.31     28.74 o
   4  13   8      353.43      392.35     39.00 o
   5  13   8      111.16      159.40     35.66 o
  -5  14   8       53.53       64.44     28.20 o
  -4  14   8        5.23        0.00     39.03 o
  -3  14   8        9.02       10.91     35.96 o
  -2  14   8       77.22       66.99     27.26 o
  -1  14   8      129.42      168.09     30.33 o
   0  14   8       16.55       24.52     26.33 o
   1  14   8      245.12      240.37     33.63 o
   2  14   8       56.80       41.41     29.90 o
   3  14   8      225.05      268.53     35.42 o
   4  14   8       17.44       24.18     31.12 o
  -4  15   8       21.70       55.36     40.45 o
  -3  15   8       72.24       90.00     44.67 o
  -2  15   8       25.30       10.36     27.82 o
  -1  15   8       73.10       86.44     29.37 o
   0  15   8      243.71      237.42     34.81 o
   1  15   8       30.36       19.77     30.40 o
   2  15   8       88.76       82.46     31.57 o
   3  15   8       28.88       18.95     30.36 o
  -2  16   8       29.19       12.66     29.68 o
  -1  16   8      130.16      164.46     32.87 o
   0  16   8       14.94        0.00     30.86 o
   1  16   8      133.25      176.08     34.65 o
   2  16   8       28.36       52.90     33.49 o
  -2 -15   9      120.28      129.81     21.16 o
  -1 -15   9        1.48       17.77     20.75 o
   0 -15   9      106.22      113.57     25.56 o
   1 -15   9       76.49       79.66     26.11 o
   2 -15   9      127.32      120.66     28.90 o
  -4 -14   9       32.00       30.75     24.00 o
  -3 -14   9       21.63       16.66     16.50 o
  -2 -14   9       18.06       20.95     17.53 o
  -1 -14   9      181.30      186.60     21.99 o
   0 -14   9        5.09       15.22     22.12 o
   1 -14   9      203.72      210.72     25.80 o
   2 -14   9      161.43      176.50     26.69 o
   3 -14   9       48.90       41.30     25.78 o
  -5 -13   9       17.81        0.00     42.48 o
  -4 -13   9       78.89       89.48     15.24 o
  -3 -13   9       93.73       81.82     16.02 o
  -2 -13   9       83.06       90.55     20.01 o
  -1 -13   9      114.75      131.10     19.10 o
   0 -13   9      292.34      314.91     32.01 o
   1 -13   9      143.16      135.60     24.19 o
   2 -13   9       84.82       72.59     23.83 o
   3 -13   9       72.30       53.90     25.12 o
   4 -13   9       27.14       21.13     28.14 o
  -5 -12   9      149.19      144.48     47.08 o
  -4 -12   9       15.74        9.62     12.41 o
  -3 -12   9       95.76       99.28     12.66 o
  -2 -12   9      225.18      209.16     20.90 o
  -1 -12   9       45.10       38.26     16.53 o
   0 -12   9       25.29       21.68     18.40 o
   1 -12   9      472.12      479.30     35.03 o
   2 -12   9      164.55      179.72     25.35 o
   3 -12   9       19.87       25.28     23.97 o
   4 -12   9        8.33       10.81     31.04 o
   5 -12   9       63.70       83.00     36.09 o
  -6 -11   9        8.25        0.00     46.26 o
  -5 -11   9       95.99      111.38     27.06 o
  -4 -11   9      325.61      349.04     20.60 o
  -3 -11   9      115.10      110.43     11.44 o
  -2 -11   9      239.80      233.50     16.48 o
  -1 -11   9      247.46      234.87     18.08 o
   0 -11   9      382.41      322.60     28.18 o
   1 -11   9      171.30      132.59     20.78 o
   2 -11   9       28.60       20.66     20.28 o
   3 -11   9       77.90       91.73     32.75 o
   4 -11   9        7.90       29.90     31.36 o
   5 -11   9      342.45      346.38     40.31 o
   6 -11   9       88.17      106.86     35.15 o
  -7 -10   9       32.24       25.60     49.33 o
  -6 -10   9      250.82      217.99     49.17 o
  -5 -10   9       32.77       22.56     23.42 o
  -4 -10   9       11.69        6.12     22.69 o
  -3 -10   9      490.41      489.48     25.90 o
  -2 -10   9      304.04      270.74     16.68 o
  -1 -10   9       47.58       45.29     12.48 o
   0 -10   9      693.31      613.53     36.94 o
   1 -10   9       27.13       37.82     18.49 o
   2 -10   9      134.13      116.68     20.40 o
   3 -10   9      132.13      162.29     30.04 o
   4 -10   9      402.08      398.56     45.55 o
   5 -10   9      134.94      164.47     33.60 o
   6 -10   9       58.33       59.73     36.43 o
  -7  -9   9       37.26       43.30     44.67 o
  -6  -9   9       99.11       70.86     23.13 o
  -5  -9   9      195.79      180.45     25.11 o
  -4  -9   9      250.17      209.90     25.62 o
  -3  -9   9       25.79       22.69     10.58 o
  -2  -9   9      342.90      327.33     16.90 o
  -1  -9   9     1442.16     1338.12     56.25 o
   0  -9   9       66.69       63.28     13.94 o
   1  -9   9      153.42      138.70     18.62 o
   2  -9   9       43.84       26.03     24.46 o
   3  -9   9      274.39      287.00     31.18 o
   4  -9   9       77.35       89.13     28.35 o
   5  -9   9      109.28      116.57     32.52 o
   6  -9   9      241.03      238.72     37.34 o
   7  -9   9        7.76        9.41     27.48 o
  -7  -8   9      255.78      208.61     49.60 o
  -6  -8   9       84.78       97.74     22.47 o
  -5  -8   9       28.70       22.15     20.64 o
  -4  -8   9      394.99      375.53     43.36 o
  -3  -8   9      196.86      207.87     12.76 o
  -2  -8   9       60.10       57.47     10.48 o
  -1  -8   9      157.80      126.70     11.90 o
   0  -8   9      991.28      904.25     63.36 o
   1  -8   9      418.34      385.89     25.35 o
   2  -8   9      562.36      599.78     36.84 o
   3  -8   9      161.09      155.72     26.72 o
   4  -8   9      511.28      489.99     38.78 o
   5  -8   9      240.70      238.93     27.98 o
   6  -8   9       29.12       29.16     27.05 o
   7  -8   9       18.62        2.44     27.36 o
  -8  -7   9       39.66       15.46     46.26 o
  -7  -7   9       15.32        1.21     45.71 o
  -6  -7   9      366.34      314.61     27.66 o
  -5  -7   9      434.36      406.07     28.75 o
  -4  -7   9       77.86       47.89     19.86 o
  -3  -7   9       43.56       42.13     19.08 o
  -2  -7   9      703.64      664.82     25.40 o
  -1  -7   9      463.15      410.30     19.46 o
   0  -7   9      210.22      217.68     17.22 o
   1  -7   9      449.20      484.80     26.03 o
   2  -7   9      289.17      297.90     22.31 o
   3  -7   9      503.02      520.11     29.87 o
   4  -7   9      305.03      304.93     25.38 o
   5  -7   9       48.04       48.39     23.51 o
   6  -7   9      165.59      186.44     28.51 o
   7  -7   9      259.73      302.16     32.23 o
  -8  -6   9        6.49       18.80     50.48 o
  -7  -6   9      194.56      176.77     48.07 o
  -6  -6   9       57.19       38.66     17.90 o
  -5  -6   9      334.72      328.80     24.92 o
  -4  -6   9      209.55      237.92     24.05 o
  -3  -6   9      174.65      161.70     20.35 o
  -2  -6   9      266.36      259.32      9.49 o
  -1  -6   9      255.21      242.82     18.37 o
   0  -6   9      628.07      555.23     28.92 o
   1  -6   9     1065.77     1034.14     35.36 o
   2  -6   9      759.16      688.73     81.02 o
   3  -6   9      253.42      250.90     22.28 o
   4  -6   9       40.42       32.51     20.16 o
   5  -6   9      320.53      284.16     26.65 o
   6  -6   9      199.67      205.67     26.89 o
   7  -6   9      101.94      133.07     28.69 o
  -8  -5   9       28.02       40.01     44.84 o
  -7  -5   9       53.73       39.34     15.92 o
  -6  -5   9      171.55      168.19     18.82 o
  -5  -5   9      701.12      656.94     26.49 o
  -4  -5   9      767.27      743.25     27.82 o
  -3  -5   9      891.60      932.50     30.13 o
  -2  -5   9       57.25       42.93      8.50 o
  -1  -5   9      156.35      141.65      8.03 o
   0  -5   9     1195.01     1182.40     25.15 o
   1  -5   9      620.12      642.49     20.95 o
   2  -5   9       41.63       46.22     13.81 o
   3  -5   9      854.34      838.14     30.53 o
   4  -5   9      357.51      395.28     26.53 o
   5  -5   9      704.34      646.31     35.02 o
   6  -5   9        2.66        4.25     23.49 o
   7  -5   9       97.36       82.43     32.07 o
   8  -5   9      332.11      318.13     54.70 o
  -8  -4   9      104.87      121.74     52.13 o
  -7  -4   9        9.56        9.45     13.41 o
  -6  -4   9      315.43      272.20     20.77 o
  -5  -4   9      295.75      281.76     21.25 o
  -4  -4   9      565.67      526.45     32.15 o
  -3  -4   9      918.44      883.46     28.68 o
  -2  -4   9      316.05      311.72     11.12 o
  -1  -4   9      228.63      243.90     13.26 o
   0  -4   9      174.76      182.31     12.12 o
   1  -4   9     1053.37     1056.20     23.94 o
   2  -4   9      528.80      515.43     21.24 o
   3  -4   9     1055.52     1059.45     28.52 o
   4  -4   9      516.87      481.24     29.94 o
   5  -4   9       30.10       35.61     20.84 o
   6  -4   9      323.12      342.37     29.52 o
   7  -4   9      149.80      183.29     32.33 o
   8  -4   9       11.84       13.10     45.44 o
  -8  -3   9       15.13       20.72     44.89 o
  -7  -3   9      124.22      105.30     12.87 o
  -6  -3   9      135.57      120.16     13.93 o
  -5  -3   9      523.46      493.18     20.97 o
  -4  -3   9      876.06      909.82     29.82 o
  -3  -3   9     1123.16     1153.39     32.75 o
  -2  -3   9     1224.48     1321.58     26.69 o
  -1  -3   9       66.23       72.49      6.36 o
   0  -3   9     1540.19     1648.85     37.13 o
   1  -3   9      185.75      211.97     14.36 o
   2  -3   9     2509.31     2544.70     48.88 o
   3  -3   9      275.40      275.56     28.35 o
   4  -3   9      675.36      646.43     29.83 o
   5  -3   9      688.04      646.73     32.51 o
   6  -3   9      128.13      125.69     28.56 o
   7  -3   9      213.91      163.64     32.89 o
   8  -3   9       68.70       96.74     52.67 o
  -8  -2   9      200.27      197.92     50.81 o
  -7  -2   9       38.30       41.82      8.98 o
  -6  -2   9       92.25       80.53     10.97 o
  -5  -2   9      167.25      189.48     16.81 o
  -4  -2   9      315.27      315.44     19.66 o
  -3  -2   9     1254.42     1233.71     43.33 o
  -2  -2   9     1804.23     1891.52     39.94 o
  -1  -2   9     3469.54     3288.16    135.70 o
   0  -2   9      278.75      296.18     11.93 o
   1  -2   9      756.10      759.77     20.86 o
   2  -2   9      686.74      690.76     21.69 o
   3  -2   9      806.74      806.70     25.26 o
   4  -2   9      808.33      793.57     30.70 o
   5  -2   9       58.27       54.73     25.92 o
   6  -2   9      477.09      385.51     35.06 o
   7  -2   9      146.66      175.28     32.91 o
   8  -2   9      371.27      351.32     37.99 o
  -9  -1   9       30.03       44.54     38.52 o
  -8  -1   9       34.15       46.85     33.20 o
  -7  -1   9      375.48      343.34     49.60 o
  -6  -1   9      192.42      157.25     40.83 o
  -5  -1   9      137.62      145.20     19.21 o
  -4  -1   9      206.23      208.09     18.46 o
  -3  -1   9     1621.86     1670.18     31.49 o
  -2  -1   9     1392.33     1575.73     33.51 o
  -1  -1   9      109.63      116.44      6.43 o
   0  -1   9     1383.55     1485.31     32.89 o
   1  -1   9     1177.78     1214.53     28.92 o
   2  -1   9      510.04      490.94     21.35 o
   3  -1   9      752.17      776.31     24.81 o
   4  -1   9      405.53      366.28     29.48 o
   5  -1   9      711.80      692.45     39.82 o
   6  -1   9      249.52      283.96     33.20 o
   7  -1   9      324.56      328.77     38.18 o
   8  -1   9      135.16      144.90     32.17 o
  -9   0   9       23.45       28.99     36.08 o
  -8   0   9      130.39      144.02     35.52 o
  -7   0   9        0.66        0.00     29.61 o
  -6   0   9        4.40        0.00     34.75 o
  -5   0   9      157.07      180.07     15.04 o
  -4   0   9      169.75      186.71     26.47 o
  -3   0   9      384.39      420.49     21.59 o
  -2   0   9     1724.48     1874.01     42.06 o
  -1   0   9     3297.73     3162.20    146.14 o
   0   0   9      235.43      260.94     10.69 o
   1   0   9       19.27       31.80     10.40 o
   2   0   9      458.23      462.24     20.55 o
   3   0   9      459.71      477.85     24.70 o
   4   0   9      817.61      780.36     35.81 o
   5   0   9       56.58       45.15     25.39 o
   6   0   9      520.45      430.76     34.73 o
   7   0   9        7.38        4.47     27.00 o
   8   0   9      305.18      286.88     56.40 o
  -9   1   9       22.12       40.91     37.84 o
  -8   1   9       44.09       43.77     33.39 o
  -7   1   9      300.79      293.65     36.37 o
  -6   1   9      149.31      155.98     14.63 o
  -5   1   9      156.97      169.82     15.98 o
  -4   1   9      172.21      174.50     17.92 o
  -3   1   9     1637.06     1665.73     30.82 o
  -2   1   9     1507.56     1662.84     43.01 o
  -1   1   9      106.05      106.17     10.15 o
   0   1   9     1138.09     1182.44     16.32 o
   1   1   9     1042.34     1111.18     21.95 o
   2   1   9      608.22      590.62     20.01 o
   3   1   9      649.21      696.70     27.04 o
   4   1   9      377.67      345.30     36.07 o
   5   1   9      752.08      644.02     37.46 o
   6   1   9      279.94      279.06     33.90 o
   7   1   9      338.78      316.89     35.80 o
   8   1   9      124.63      127.77     47.25 o
  -8   2   9      154.48      161.55     37.25 o
  -7   2   9       41.86       56.34     31.46 o
  -6   2   9      126.18      101.43     24.50 o
  -5   2   9      168.08      202.27     15.61 o
  -4   2   9      317.89      334.78     20.82 o
  -3   2   9     1063.04     1138.91     28.65 o
  -2   2   9     1681.36     1828.14     65.22 o
  -1   2   9     3391.95     3035.84    304.31 o
   0   2   9      337.28      346.27     13.15 o
   1   2   9      858.15      869.28     20.45 o
   2   2   9      602.77      589.07     19.91 o
   3   2   9      817.52      827.62     28.92 o
   4   2   9      771.65      752.41     35.73 o
   5   2   9       72.24       59.53     24.55 o
   6   2   9      501.27      448.90     36.32 o
   7   2   9      153.99      159.94     32.84 o
   8   2   9      323.63      251.75     56.62 o
  -8   3   9       16.50        9.40     32.48 o
  -7   3   9      130.92      129.80     32.32 o
  -6   3   9      120.66       93.49     13.05 o
  -5   3   9      511.41      485.72     24.94 o
  -4   3   9      923.07      936.29     26.59 o
  -3   3   9     1157.73     1220.60     49.66 o
  -2   3   9     1197.75     1370.96     65.74 o
  -1   3   9       77.60       84.29     10.74 o
   0   3   9     1715.62     1754.18     45.59 o
   1   3   9      165.26      173.57     13.20 o
   2   3   9     2320.11     2384.36     39.81 o
   3   3   9      389.47      360.47     18.46 o
   4   3   9      723.74      678.84     35.70 o
   5   3   9      728.41      722.04     41.11 o
   6   3   9       85.90       94.43     29.47 o
   7   3   9      238.29      232.97     34.79 o
   8   3   9       62.18       45.33     45.60 o
  -8   4   9      121.43      143.71     36.08 o
  -7   4   9       15.61       31.78     30.69 o
  -6   4   9      297.81      225.16     32.18 o
  -5   4   9      222.49      222.95     18.11 o
  -4   4   9      524.16      517.35     21.98 o
  -3   4   9      998.49      997.00     29.17 o
  -2   4   9      413.81      425.65     18.28 o
  -1   4   9      263.34      260.71     25.08 o
   0   4   9      141.95      144.52     10.55 o
   1   4   9     1190.16     1216.49     23.16 o
   2   4   9      350.03      378.51     18.08 o
   3   4   9     1167.16     1171.02     24.29 o
   4   4   9      473.84      454.10     34.14 o
   5   4   9       42.48       37.58     28.02 o
   6   4   9      324.06      358.24     34.24 o
   7   4   9      125.28      164.19     33.54 o
   8   4   9       32.43       38.26     50.70 o
  -8   5   9       31.87       41.71     47.19 o
  -7   5   9       61.16       58.02     33.18 o
  -6   5   9      194.51      173.94     17.45 o
  -5   5   9      653.29      587.87     55.25 o
  -4   5   9      764.10      727.79     29.66 o
  -3   5   9      821.86      856.84     28.49 o
  -2   5   9       64.92       60.68     13.13 o
  -1   5   9      134.02      110.37      9.93 o
   0   5   9     1097.61     1177.00     72.04 o
   1   5   9      623.29      655.84     19.01 o
   2   5   9       69.02       84.21     12.56 o
   3   5   9      987.40     1042.06     39.89 o
   4   5   9      328.46      396.43     21.49 o
   5   5   9      687.90      648.23     44.69 o
   6   5   9        8.51       22.98     30.37 o
   7   5   9       92.97       93.94     30.83 o
   8   5   9      301.25      264.69     57.17 o
  -8   6   9        4.70        9.32     50.21 o
  -7   6   9      198.29      257.45     51.85 o
  -6   6   9       63.47       62.55     16.47 o
  -5   6   9      345.88      319.52     21.88 o
  -4   6   9      256.12      266.95     19.87 o
  -3   6   9      159.88      149.49     21.22 o
  -2   6   9      243.62      284.22     18.63 o
  -1   6   9      260.98      276.65     18.54 o
   0   6   9      757.17      777.29     22.86 o
   1   6   9      973.54      987.64     44.41 o
   2   6   9      861.18      976.50     21.27 o
   3   6   9      268.68      303.04     34.34 o
   4   6   9       47.84       42.94     24.52 o
   5   6   9      325.69      343.90     34.22 o
   6   6   9      204.70      196.81     32.40 o
   7   6   9      125.77      143.13     32.30 o
  -8   7   9       35.14       26.69     46.43 o
  -7   7   9        9.57       28.06     20.38 o
  -6   7   9      367.90      385.51     28.83 o
  -5   7   9      458.42      440.69     54.34 o
  -4   7   9       60.27       69.61     16.35 o
  -3   7   9       63.53       64.73     15.26 o
  -2   7   9      585.81      622.54     22.95 o
  -1   7   9      631.09      621.51     22.07 o
   0   7   9      166.56      198.58     16.00 o
   1   7   9      474.12      516.53     20.00 o
   2   7   9      290.56      311.20     29.45 o
   3   7   9      478.70      513.69     73.72 o
   4   7   9      282.28      309.42     33.56 o
   5   7   9       41.87       55.40     28.99 o
   6   7   9      190.21      201.32     32.92 o
   7   7   9      264.42      247.87     37.34 o
  -7   8   9      235.30      254.26     27.59 o
  -6   8   9       75.42       81.69     22.29 o
  -5   8   9       18.50       25.51     19.85 o
  -4   8   9      393.32      382.68     29.52 o
  -3   8   9      182.00      184.79     17.40 o
  -2   8   9       34.05       32.67     14.50 o
  -1   8   9      205.40      177.60     16.99 o
   0   8   9      898.68      927.79     25.23 o
   1   8   9      483.81      490.99     35.05 o
   2   8   9      543.67      616.87     44.21 o
   3   8   9      115.74      127.78     26.82 o
   4   8   9      575.23      553.91     42.12 o
   5   8   9      252.04      289.27     34.14 o
   6   8   9       32.54       37.27     32.97 o
   7   8   9       16.59       23.45     31.31 o
  -7   9   9       31.12       33.82     24.39 o
  -6   9   9       93.35       66.48     23.63 o
  -5   9   9      177.44      179.43     25.93 o
  -4   9   9      245.11      221.03     24.54 o
  -3   9   9       20.00       27.73     18.08 o
  -2   9   9      341.74      389.08     30.31 o
  -1   9   9     1284.02     1387.15    127.35 o
   0   9   9       83.21       72.48     21.54 o
   1   9   9      196.14      204.06     26.80 o
   2   9   9       35.11       21.27     24.61 o
   3   9   9      315.20      358.07     32.56 o
   4   9   9       82.78      123.46     32.44 o
   5   9   9      119.43      144.11     33.33 o
   6   9   9      216.58      214.82     37.71 o
   7   9   9        3.48       52.07     52.84 o
  -7  10   9       21.83       41.41     26.13 o
  -6  10   9      267.40      270.60     29.10 o
  -5  10   9       22.15       18.86     22.47 o
  -4  10   9        9.78        5.45     20.68 o
  -3  10   9      508.35      475.28     30.85 o
  -2  10   9      318.92      327.36     46.51 o
  -1  10   9       54.37       46.60     23.37 o
   0  10   9      710.99      764.43     43.05 o
   1  10   9       27.27       41.71     26.47 o
   2  10   9      113.57      123.36     32.06 o
   3  10   9      142.29      175.70     30.27 o
   4  10   9      359.34      394.27     37.07 o
   5  10   9      139.38      151.99     35.02 o
   6  10   9       62.14       66.03     34.94 o
  -6  11   9        3.70       11.98     26.08 o
  -5  11   9      105.82      125.25     26.61 o
  -4  11   9      305.67      312.41     33.68 o
  -3  11   9      137.00      124.76     22.07 o
  -2  11   9      250.45      236.40     39.79 o
  -1  11   9      287.58      340.16     32.26 o
   0  11   9      373.36      429.43     36.20 o
   1  11   9      194.01      198.47     28.94 o
   2  11   9       42.43       38.79     26.32 o
   3  11   9       65.87       99.62     30.34 o
   4  11   9       12.24       29.14     31.64 o
   5  11   9      353.51      368.47     41.02 o
   6  11   9       83.51      105.51     36.86 o
  -5  12   9      151.44      127.04     27.56 o
  -4  12   9       15.12        2.13     22.72 o
  -3  12   9       91.25       69.67     36.67 o
  -2  12   9      243.80      239.31     42.31 o
  -1  12   9       58.61       62.11     25.85 o
   0  12   9       16.04       29.82     24.89 o
   1  12   9      462.64      535.62     41.72 o
   2  12   9      183.72      237.00     33.53 o
   3  12   9       19.08       30.67     29.36 o
   4  12   9       16.18       32.78     33.24 o
   5  12   9       65.17       60.99     35.93 o
  -5  13   9       11.61       21.47     26.74 o
  -4  13   9       90.62       50.48     40.73 o
  -3  13   9       76.28       68.95     35.96 o
  -2  13   9       82.63       64.35     36.67 o
  -1  13   9      114.95      124.06     28.93 o
   0  13   9      265.84      317.58     33.05 o
   1  13   9      151.40      167.73     30.71 o
   2  13   9       80.56       77.08     31.09 o
   3  13   9       76.35       87.89     33.58 o
   4  13   9       24.48       30.41     34.02 o
  -4  14   9       28.35       41.77     41.00 o
  -3  14   9       14.60       30.31     37.60 o
  -2  14   9       13.59        0.00     41.71 o
  -1  14   9      165.06      188.49     58.16 o
   0  14   9        6.03        0.00     28.53 o
   1  14   9      185.89      200.13     33.09 o
   2  14   9      178.91      238.49     38.06 o
   3  14   9       51.41        5.99     33.12 o
  -2  15   9      119.88      115.32     45.33 o
  -1  15   9        3.16       11.13     32.35 o
   0  15   9      115.06      142.32     33.00 o
   1  15   9       68.26       55.74     34.38 o
   2  15   9      148.52      179.29     37.21 o
  -2 -14  10       39.42       45.22     18.92 o
  -1 -14  10       40.01       57.74     23.39 o
   0 -14  10       61.96       59.03     21.77 o
   1 -14  10       15.52       32.42     24.06 o
   2 -14  10       26.42       14.38     25.91 o
  -4 -13  10       11.33       16.35     12.13 o
  -3 -13  10       66.79       86.06     15.02 o
  -2 -13  10      190.20      179.97     19.17 o
  -1 -13  10      102.74      100.57     22.66 o
   0 -13  10       26.49       29.08     19.62 o
   1 -13  10      115.56      106.28     23.65 o
   2 -13  10       27.81       29.54     25.41 o
   3 -13  10       33.77       39.64     25.75 o
  -5 -12  10      121.51      100.87     31.63 o
  -4 -12  10      176.93      178.68     38.59 o
  -3 -12  10       56.21       58.76     11.51 o
  -2 -12  10       17.03       12.90     17.93 o
  -1 -12  10       68.79       64.21     19.90 o
   0 -12  10       83.19       74.46     19.14 o
   1 -12  10        3.57        0.00     21.11 o
   2 -12  10      359.78      354.89     29.49 o
   3 -12  10       72.15       78.66     25.25 o
   4 -12  10       37.76       43.11     33.81 o
  -5 -11  10      136.91      139.92     30.56 o
  -4 -11  10      132.88      119.79     28.27 o
  -3 -11  10      219.06      233.44     21.24 o
  -2 -11  10      143.79      158.25     15.75 o
  -1 -11  10       35.64       39.86     17.97 o
   0 -11  10       72.91       76.31     18.15 o
   1 -11  10      410.00      342.96     26.93 o
   2 -11  10       74.58       68.42     24.12 o
   3 -11  10      237.31      245.62     38.80 o
   4 -11  10      171.26      189.23     37.78 o
   5 -11  10        5.95       13.49     33.72 o
  -6 -10  10       33.72       17.58     25.54 o
  -5 -10  10      269.22      262.96     30.60 o
  -4 -10  10      307.14      263.51     31.00 o
  -3 -10  10       88.01       89.44     12.60 o
  -2 -10  10       62.67       66.16     13.13 o
  -1 -10  10       59.29       71.52     17.69 o
   0 -10  10      241.94      189.46     18.67 o
   1 -10  10       47.93       51.22     20.21 o
   2 -10  10      739.00      724.50     34.69 o
   3 -10  10      389.68      397.99     37.21 o
   4 -10  10        0.50        0.00     31.58 o
   5 -10  10       44.79       51.28     33.73 o
  -6  -9  10      122.93      121.81     26.45 o
  -5  -9  10        1.36        6.93     23.76 o
  -4  -9  10      540.51      488.15     35.91 o
  -3  -9  10      672.53      729.29     39.32 o
  -2  -9  10      178.85      193.14     13.46 o
  -1  -9  10      301.91      279.86     15.57 o
   0  -9  10      276.31      237.49     21.45 o
   1  -9  10      541.16      503.15     28.50 o
   2  -9  10      524.69      436.94     36.91 o
   3  -9  10      205.42      202.64     33.22 o
   4  -9  10      255.80      237.68     36.18 o
   5  -9  10      127.64       73.01     34.74 o
   6  -9  10      363.82      364.10     42.20 o
  -7  -8  10       23.42       41.44     47.58 o
  -6  -8  10      159.36      159.08     25.47 o
  -5  -8  10      393.01      384.42     32.22 o
  -4  -8  10      153.10      179.50     42.51 o
  -3  -8  10      204.28      176.77     26.28 o
  -2  -8  10     1610.06     1461.59     60.28 o
  -1  -8  10        2.62        5.47     10.73 o
   0  -8  10      984.30      941.91     57.99 o
   1  -8  10      101.88      108.73     18.92 o
   2  -8  10      492.98      496.33     39.42 o
   3  -8  10      430.26      385.67     34.30 o
   4  -8  10      322.48      310.18     36.26 o
   5  -8  10      182.16      163.03     35.35 o
   6  -8  10       70.58       74.37     35.57 o
  -7  -7  10      106.81      100.56     37.68 o
  -6  -7  10       36.55       33.08     21.12 o
  -5  -7  10       89.87       73.70     23.35 o
  -4  -7  10      500.80      458.46     31.40 o
  -3  -7  10      915.68      878.86     34.80 o
  -2  -7  10      351.03      359.11     18.94 o
  -1  -7  10     1572.70     1447.70     92.01 o
   0  -7  10      309.89      327.84     20.85 o
   1  -7  10      781.50      719.92     35.15 o
   2  -7  10      376.12      391.52     32.14 o
   3  -7  10      131.29      106.24     28.60 o
   4  -7  10      186.24      187.38     32.42 o
   5  -7  10      365.48      347.69     39.30 o
   6  -7  10      460.75      437.67     40.61 o
   7  -7  10       18.35       30.46     35.19 o
  -7  -6  10      146.78      126.03     21.22 o
  -6  -6  10      120.58      133.80     21.65 o
  -5  -6  10       59.52       45.06     19.74 o
  -4  -6  10       28.53       38.64     19.52 o
  -3  -6  10      374.76      347.20     27.16 o
  -2  -6  10      241.07      245.62     17.70 o
  -1  -6  10       57.83       52.09     10.23 o
   0  -6  10      951.01      938.81     41.72 o
   1  -6  10     1223.72     1281.79     47.94 o
   2  -6  10       65.86       55.32     24.16 o
   3  -6  10      385.45      430.35     36.16 o
   4  -6  10      326.17      324.61     34.38 o
   5  -6  10      780.89      679.09     44.82 o
   6  -6  10       23.80        9.59     30.62 o
   7  -6  10      326.60      343.48     41.38 o
  -8  -5  10      108.53       73.56     48.56 o
  -7  -5  10       70.90       66.03     17.89 o
  -6  -5  10      351.06      310.88     25.29 o
  -5  -5  10      318.86      334.65     27.52 o
  -4  -5  10      205.19      200.37     21.82 o
  -3  -5  10        7.19       10.08     18.60 o
  -2  -5  10      246.18      223.13     15.01 o
  -1  -5  10     1783.43     1716.23    131.05 o
   0  -5  10      653.14      653.63     31.86 o
   1  -5  10      406.04      415.96     26.07 o
   2  -5  10      179.46      197.32     25.25 o
   3  -5  10     1121.51     1105.71     43.78 o
   4  -5  10      522.40      531.70     38.78 o
   5  -5  10       77.10       73.52     32.14 o
   6  -5  10      634.80      594.53     45.65 o
   7  -5  10      176.54      129.74     36.32 o
  -8  -4  10       40.54       18.14     47.36 o
  -7  -4  10      224.06      215.37     21.59 o
  -6  -4  10      194.18      202.56     19.47 o
  -5  -4  10       29.15       26.40     17.15 o
  -4  -4  10      201.33      204.12     20.68 o
  -3  -4  10      189.98      193.47     21.17 o
  -2  -4  10      317.95      359.00     26.25 o
  -1  -4  10      110.60      112.12     11.36 o
   0  -4  10      536.28      616.21     24.68 o
   1  -4  10      407.18      399.05     23.22 o
   2  -4  10      142.80      146.92     19.37 o
   3  -4  10      416.67      454.87     35.96 o
   4  -4  10      185.31      213.16     31.82 o
   5  -4  10      686.14      661.80     37.37 o
   6  -4  10       37.46       29.73     25.60 o
   7  -4  10       37.74       42.39     35.60 o
  -8  -3  10       17.03        0.00     47.25 o
  -7  -3  10       67.51       46.96     13.69 o
  -6  -3  10      164.42      160.35     23.68 o
  -5  -3  10      424.58      456.42     24.92 o
  -4  -3  10      239.39      237.46     23.55 o
  -3  -3  10      228.29      216.70     20.98 o
  -2  -3  10      138.35      140.53     20.33 o
  -1  -3  10      688.19      665.33     37.70 o
   0  -3  10        1.87        4.11     11.93 o
   1  -3  10      626.98      598.80     29.29 o
   2  -3  10      123.28      141.21     16.13 o
   3  -3  10      429.29      416.14     27.26 o
   4  -3  10      518.78      543.49     33.10 o
   5  -3  10      150.07      157.40     25.48 o
   6  -3  10      130.44      114.05     30.89 o
   7  -3  10       40.78       18.08     31.01 o
  -8  -2  10       65.54       68.57     53.33 o
  -7  -2  10       69.43       74.76     23.76 o
  -6  -2  10       27.79       44.11     13.50 o
  -5  -2  10      262.62      229.23     23.19 o
  -4  -2  10      133.64      130.75     26.86 o
  -3  -2  10       36.84       50.94     17.03 o
  -2  -2  10       40.68       35.63     18.30 o
  -1  -2  10       66.05       72.86      6.53 o
   0  -2  10      196.27      212.92     13.37 o
   1  -2  10      202.78      225.56     14.24 o
   2  -2  10     1100.10     1101.37     49.72 o
   3  -2  10      242.22      243.32     21.79 o
   4  -2  10      127.70      116.35     21.46 o
   5  -2  10      279.74      330.67     33.07 o
   6  -2  10       88.92       71.69     31.41 o
   7  -2  10      158.88      124.34     35.02 o
  -8  -1  10        5.55        3.18     47.47 o
  -7  -1  10       15.05       15.03      9.34 o
  -6  -1  10       97.24       93.84     13.59 o
  -5  -1  10      205.95      192.25     19.45 o
  -4  -1  10       12.84        9.81     15.01 o
  -3  -1  10      253.91      268.38     22.84 o
  -2  -1  10       38.96       38.83     17.11 o
  -1  -1  10      316.57      275.66     17.40 o
   0  -1  10       58.96       71.08     10.81 o
   1  -1  10      292.08      326.99     16.22 o
   2  -1  10       60.58       47.50     13.99 o
   3  -1  10      188.48      194.06     21.31 o
   4  -1  10      705.95      673.19     38.04 o
   5  -1  10      367.87      342.16     35.44 o
   6  -1  10      111.47      133.23     31.56 o
   7  -1  10        3.45       13.41     30.82 o
   8  -1  10      127.42      124.09     57.33 o
  -8   0  10        7.62        0.00     47.69 o
  -7   0  10       53.86       42.48     43.68 o
  -6   0  10       15.46       11.27     12.72 o
  -5   0  10        9.64       16.40     14.14 o
  -4   0  10       23.33       21.76     15.03 o
  -3   0  10      209.96      223.03     19.93 o
  -2   0  10       71.58       66.84     17.83 o
  -1   0  10      190.91      185.25     17.32 o
   0   0  10      220.97      226.85     12.80 o
   1   0  10      190.06      179.55     12.98 o
   2   0  10      262.50      292.32     17.74 o
   3   0  10      170.90      160.13     25.57 o
   4   0  10        9.39        0.00     24.48 o
   5   0  10       70.77       30.07     28.01 o
   6   0  10      261.70      210.14     33.88 o
   7   0  10      228.27      210.26     34.78 o
   8   0  10       12.71        0.00     45.93 o
  -8   1  10        5.48        9.13     36.23 o
  -7   1  10       20.87       34.40     18.31 o
  -6   1  10       83.60       85.71     20.88 o
  -5   1  10      156.77      161.90     16.98 o
  -4   1  10       16.67       18.50     15.19 o
  -3   1  10      264.08      280.59     23.92 o
  -2   1  10       42.28       51.97     17.36 o
  -1   1  10      290.40      244.53     37.44 o
   0   1  10       73.74       77.83     12.38 o
   1   1  10      288.50      283.60     16.10 o
   2   1  10       81.18       87.17     14.52 o
   3   1  10      213.19      202.16     30.50 o
   4   1  10      774.26      756.62     43.04 o
   5   1  10      279.37      255.89     31.66 o
   6   1  10      107.69      106.70     32.22 o
   7   1  10        8.09       18.53     32.06 o
   8   1  10      126.57      152.65     57.17 o
  -8   2  10       59.47       79.49     37.59 o
  -7   2  10       67.33       67.17     12.85 o
  -6   2  10       28.29       39.33     14.23 o
  -5   2  10      237.92      233.19     21.56 o
  -4   2  10       95.62      104.76     17.72 o
  -3   2  10       31.31       24.77     17.06 o
  -2   2  10       61.33       67.56     17.71 o
  -1   2  10       67.66       63.47      9.51 o
   0   2  10      149.27      153.95     13.18 o
   1   2  10      257.13      285.48     16.70 o
   2   2  10      890.20      922.32     24.01 o
   3   2  10      314.08      307.13     22.46 o
   4   2  10      142.96      156.98     28.46 o
   5   2  10      257.87      263.64     33.65 o
   6   2  10      113.80      111.94     41.79 o
   7   2  10      134.70      134.32     33.03 o
  -8   3  10       24.09       21.97     13.78 o
  -7   3  10       54.10       34.70     14.03 o
  -6   3  10      180.17      173.72     16.72 o
  -5   3  10      455.17      460.68     24.90 o
  -4   3  10      241.60      234.26     23.41 o
  -3   3  10      161.52      157.45     19.86 o
  -2   3  10      164.17      172.74     20.65 o
  -1   3  10      549.83      499.83     65.38 o
   0   3  10       20.04       15.91     11.65 o
   1   3  10      671.07      656.87     21.02 o
   2   3  10      128.35      144.24     15.15 o
   3   3  10      364.64      409.89     23.97 o
   4   3  10      463.95      505.46     39.78 o
   5   3  10      163.48      155.62     30.21 o
   6   3  10      128.68      126.98     35.19 o
   7   3  10       37.42       29.13     31.72 o
  -8   4  10       38.67       35.41     15.94 o
  -7   4  10      203.17      214.16     18.65 o
  -6   4  10      195.10      227.97     21.94 o
  -5   4  10       30.31       24.78     15.54 o
  -4   4  10      203.53      216.80     21.10 o
  -3   4  10      191.45      212.79     21.50 o
  -2   4  10      302.98      354.21     26.22 o
  -1   4  10      136.91      139.03     12.60 o
   0   4  10      473.31      569.92     57.78 o
   1   4  10      318.06      307.90     17.16 o
   2   4  10      120.84      145.66     14.87 o
   3   4  10      442.57      450.10     24.76 o
   4   4  10      125.40      160.03     19.30 o
   5   4  10      702.25      706.65     43.28 o
   6   4  10       31.14       35.57     31.55 o
   7   4  10       26.54       19.81     35.51 o
  -8   5  10      123.02      127.36     25.49 o
  -7   5  10       74.95       92.14     18.30 o
  -6   5  10      361.69      345.86     24.42 o
  -5   5  10      275.67      300.97     22.96 o
  -4   5  10      267.66      286.41     26.02 o
  -3   5  10        1.17        0.76     18.01 o
  -2   5  10      214.42      226.69     22.55 o
  -1   5  10     2117.97     2388.23     55.14 o
   0   5  10      530.56      591.45     23.64 o
   1   5  10      356.52      404.05     19.33 o
   2   5  10      156.71      205.87     18.03 o
   3   5  10     1224.41     1301.64     75.69 o
   4   5  10      501.21      490.10     38.84 o
   5   5  10      100.10      112.45     30.31 o
   6   5  10      614.38      597.30     45.95 o
   7   5  10      176.07      134.88     38.33 o
  -7   6  10      141.72      124.60     20.46 o
  -6   6  10      125.80      128.53     19.52 o
  -5   6  10       60.05       68.23     18.04 o
  -4   6  10       37.23       44.87     20.25 o
  -3   6  10      380.15      401.00     28.52 o
  -2   6  10      275.50      305.88     25.75 o
  -1   6  10       50.28       45.15     15.08 o
   0   6  10     1036.03     1143.57     33.28 o
   1   6  10     1218.90     1280.42     39.26 o
   2   6  10      111.96      131.91     16.25 o
   3   6  10      386.82      408.28     32.84 o
   4   6  10      387.18      398.69     37.51 o
   5   6  10      816.78      824.26     46.88 o
   6   6  10       18.91       20.05     30.79 o
   7   6  10      337.84      361.33     41.86 o
  -7   7  10      111.95      118.60     24.41 o
  -6   7  10       33.97       33.01     19.39 o
  -5   7  10      113.39       88.39     19.05 o
  -4   7  10      405.85      427.76     26.78 o
  -3   7  10      918.68      980.01     35.99 o
  -2   7  10      281.70      338.78     27.72 o
  -1   7  10     1449.29     1601.56     53.89 o
   0   7  10      342.22      403.95     22.60 o
   1   7  10      776.49      851.27     26.64 o
   2   7  10      483.81      519.72     40.15 o
   3   7  10      132.38      158.17     31.17 o
   4   7  10      188.40      239.98     35.83 o
   5   7  10      337.66      320.93     38.02 o
   6   7  10      461.81      445.79     42.06 o
   7   7  10       19.73       37.11     33.97 o
  -7   8  10       23.80       12.09     24.19 o
  -6   8  10      163.48      159.01     26.09 o
  -5   8  10      370.02      376.23     31.19 o
  -4   8  10      151.57      195.01     20.26 o
  -3   8  10      185.22      170.42     23.81 o
  -2   8  10     1649.56     1712.09     78.33 o
  -1   8  10        4.30       19.58     16.34 o
   0   8  10     1056.75     1158.15     46.71 o
   1   8  10      102.13      115.45     25.02 o
   2   8  10      540.12      576.43     38.23 o
   3   8  10      384.97      371.76     34.26 o
   4   8  10      304.93      292.14     34.78 o
   5   8  10      159.31      188.73     38.20 o
   6   8  10       80.01      101.93     36.00 o
  -6   9  10       95.92       97.66     26.32 o
  -5   9  10        4.70       10.77     22.93 o
  -4   9  10      594.51      526.01     35.39 o
  -3   9  10      696.98      714.74     50.10 o
  -2   9  10      168.40      186.03     36.34 o
  -1   9  10      269.11      293.34     20.74 o
   0   9  10      279.54      317.74     31.10 o
   1   9  10      607.01      652.43     37.69 o
   2   9  10      452.74      435.71     36.27 o
   3   9  10      203.43      208.68     32.07 o
   4   9  10      236.82      228.50     34.71 o
   5   9  10      141.46      141.42     34.63 o
   6   9  10      354.01      392.20     43.69 o
  -6  10  10       32.80       36.07     26.06 o
  -5  10  10      268.95      281.16     32.01 o
  -4  10  10      341.21      322.60     29.18 o
  -3  10  10       95.34      115.10     36.29 o
  -2  10  10       84.07      117.52     37.44 o
  -1  10  10       39.22       61.51     29.08 o
   0  10  10      240.04      223.22     29.76 o
   1  10  10       46.36       79.35     26.28 o
   2  10  10      712.38      762.52     43.25 o
   3  10  10      385.75      394.30     40.63 o
   4  10  10        2.27        5.61     33.91 o
   5  10  10       42.84       66.16     34.18 o
  -5  11  10      135.34      136.93     28.20 o
  -4  11  10      117.02      143.01     25.49 o
  -3  11  10      205.11      209.16     41.22 o
  -2  11  10      151.59      138.34     38.48 o
  -1  11  10       24.72       17.97     25.51 o
   0  11  10       67.63       92.75     30.01 o
   1  11  10      399.34      382.40     35.99 o
   2  11  10       79.04      108.29     32.38 o
   3  11  10      229.81      266.85     38.10 o
   4  11  10      166.77      175.00     39.52 o
   5  11  10        5.63        7.62     33.97 o
  -5  12  10      128.19      149.24     40.97 o
  -4  12  10      172.26      193.16     42.75 o
  -3  12  10       57.84       47.63     39.63 o
  -2  12  10       20.10       23.19     38.26 o
  -1  12  10       73.23       94.20     28.33 o
   0  12  10       73.49       69.18     30.20 o
   1  12  10        4.47       25.51     28.49 o
   2  12  10      388.58      455.23     40.96 o
   3  12  10       83.01      108.13     34.43 o
   4  12  10       34.60       50.33     36.25 o
  -4  13  10       10.78        3.18     40.40 o
  -3  13  10       59.40       59.36     43.52 o
  -2  13  10      204.48      206.26     48.56 o
  -1  13  10      104.20      119.43     47.19 o
   0  13  10       23.84       10.23     30.93 o
   1  13  10      120.55      111.42     33.05 o
   2  13  10       38.12       28.69     30.25 o
   3  13  10       37.65       35.37     33.22 o
  -2  14  10       49.23       11.51     45.88 o
  -1  14  10       51.86       63.42     43.47 o
   0  14  10       66.74       72.10     34.71 o
   1  14  10       16.76       21.64     31.91 o
   2  14  10       19.52       18.89     33.14 o
  -2 -13  11      153.10      171.46     19.13 o
  -1 -13  11       86.68       90.66     23.63 o
   0 -13  11       14.31       21.76     23.63 o
   1 -13  11       22.93       16.57     23.69 o
  -3 -12  11      140.62      141.55     15.99 o
  -2 -12  11       34.57       37.09     15.42 o
  -1 -12  11       31.13       48.26     20.45 o
   0 -12  11      152.67      128.28     23.82 o
   1 -12  11       91.57       79.12     24.54 o
   2 -12  11       14.67       41.40     26.50 o
   3 -12  11       42.92       26.46     27.90 o
  -4 -11  11       67.38       61.71     29.72 o
  -3 -11  11       14.87       19.49     12.43 o
  -2 -11  11      139.93      123.10     15.34 o
  -1 -11  11      351.62      302.67     24.49 o
   0 -11  11       80.08       79.51     21.72 o
   1 -11  11      159.00      168.09     26.62 o
   2 -11  11      142.27      166.90     26.21 o
   3 -11  11      105.23       87.22     26.36 o
   4 -11  11       42.32       51.67     37.27 o
  -5 -10  11        6.41        3.83     26.73 o
  -4 -10  11      103.42       96.44     27.98 o
  -3 -10  11       39.67       51.85     27.55 o
  -2 -10  11      114.48      118.96     13.75 o
  -1 -10  11        4.84       17.43     16.75 o
   0 -10  11      346.74      311.11     32.70 o
   1 -10  11      125.25      105.43     21.49 o
   2 -10  11      266.27      264.27     26.90 o
   3 -10  11      116.76      113.85     35.06 o
   4 -10  11       60.41       61.13     41.46 o
  -5  -9  11      222.82      220.25     30.49 o
  -4  -9  11      102.13      104.67     27.69 o
  -3  -9  11      103.24       91.87     26.84 o
  -2  -9  11       64.82       56.78     11.32 o
  -1  -9  11      202.30      194.66     17.70 o
   0  -9  11       65.80       65.22     16.44 o
   1  -9  11      109.51      103.74     21.90 o
   2  -9  11      187.66      180.58     31.47 o
   3  -9  11      204.06      227.88     34.49 o
   4  -9  11      543.69      549.33     47.80 o
   5  -9  11        1.08        0.00     33.14 o
  -6  -8  11       49.35       51.12     24.91 o
  -5  -8  11      217.31      240.19     35.33 o
  -4  -8  11      278.38      305.83     30.29 o
  -3  -8  11        6.66        0.90     24.34 o
  -2  -8  11      331.28      311.47     30.65 o
  -1  -8  11       24.82       18.22     12.93 o
   0  -8  11       97.38       93.99     17.06 o
   1  -8  11       80.07       84.58     20.01 o
   2  -8  11      362.16      364.74     34.39 o
   3  -8  11      321.40      308.64     36.35 o
   4  -8  11       14.64        7.60     32.42 o
   5  -8  11      479.39      464.11     44.35 o
  -6  -7  11      130.26      128.63     24.99 o
  -5  -7  11       59.37       83.50     23.92 o
  -4  -7  11      157.46      121.49     33.38 o
  -3  -7  11      483.96      488.29     33.66 o
  -2  -7  11      257.47      270.22     20.11 o
  -1  -7  11      168.51      147.06     19.39 o
   0  -7  11        7.84        5.89     12.30 o
   1  -7  11      101.71       92.76     28.20 o
   2  -7  11      137.22      146.59     29.82 o
   3  -7  11      163.97      191.96     33.33 o
   4  -7  11      770.38      750.36     49.90 o
   5  -7  11      117.93      138.55     35.35 o
   6  -7  11      195.44      204.71     40.51 o
  -7  -6  11       30.44       43.56     21.27 o
  -6  -6  11       36.28       25.21     20.98 o
  -5  -6  11      219.04      217.94     25.76 o
  -4  -6  11      106.79      133.95     24.34 o
  -3  -6  11       29.14       29.43     22.62 o
  -2  -6  11      440.34      419.99     25.16 o
  -1  -6  11      194.40      180.13     17.27 o
   0  -6  11      355.23      303.57     22.79 o
   1  -6  11      126.81       99.84     20.98 o
   2  -6  11      599.88      552.03     38.15 o
   3  -6  11      692.88      587.04     41.46 o
   4  -6  11       47.04       84.97     30.71 o
   5  -6  11      140.37      152.55     34.86 o
   6  -6  11      173.09      142.53     36.44 o
  -7  -5  11       67.94       52.89     19.49 o
  -6  -5  11       97.06      105.01     21.76 o
  -5  -5  11       15.41       10.15     19.72 o
  -4  -5  11      168.64      157.82     23.90 o
  -3  -5  11      391.52      412.10     29.61 o
  -2  -5  11       93.39      124.49     23.62 o
  -1  -5  11      455.70      363.25     36.85 o
   0  -5  11      138.00      125.77     13.00 o
   1  -5  11      380.34      381.15     27.79 o
   2  -5  11      815.71      788.94     39.49 o
   3  -5  11      593.92      572.72     40.26 o
   4  -5  11      230.53      199.97     32.67 o
   5  -5  11       58.26       56.88     31.45 o
   6  -5  11      202.95      218.15     39.20 o
  -7  -4  11        1.53        6.64     16.94 o
  -6  -4  11       76.15       89.09     19.67 o
  -5  -4  11      239.63      249.41     24.64 o
  -4  -4  11      151.71      187.37     22.88 o
  -3  -4  11      217.72      205.51     24.48 o
  -2  -4  11       33.32       46.97     21.08 o
  -1  -4  11       48.00       48.59      9.60 o
   0  -4  11      302.02      290.66     20.76 o
   1  -4  11     1831.85     1752.15     54.51 o
   2  -4  11      340.15      288.78     30.06 o
   3  -4  11      469.00      476.92     37.61 o
   4  -4  11       59.11       35.85     28.05 o
   5  -4  11      112.69      121.64     36.10 o
   6  -4  11       80.67      100.35     34.41 o
  -7  -3  11       81.23       96.38     17.05 o
  -6  -3  11        2.09        0.00     16.64 o
  -5  -3  11       58.07       75.49     22.53 o
  -4  -3  11      298.92      302.18     32.83 o
  -3  -3  11       83.48      113.06     21.97 o
  -2  -3  11      315.91      287.44     25.37 o
  -1  -3  11      112.80       98.62      9.45 o
   0  -3  11      360.17      338.24     19.57 o
   1  -3  11      289.20      301.92     20.68 o
   2  -3  11     1208.53     1215.74     48.92 o
   3  -3  11      217.92      245.53     29.99 o
   4  -3  11       47.55       35.49     30.99 o
   5  -3  11       92.66       91.05     32.85 o
   6  -3  11      272.29      291.47     41.79 o
   7  -3  11      193.34      210.96     38.47 o
  -7  -2  11       28.40       31.31     14.42 o
  -6  -2  11      117.78      141.21     18.26 o
  -5  -2  11        8.00        5.99     16.90 o
  -4  -2  11      101.08       95.16     19.70 o
  -3  -2  11       78.36       69.89     20.17 o
  -2  -2  11        8.82       19.49     19.80 o
  -1  -2  11      535.09      416.10     33.84 o
   0  -2  11     1150.52     1112.20     32.73 o
   1  -2  11      231.29      240.07     18.50 o
   2  -2  11      156.66      153.11     25.25 o
   3  -2  11      185.33      212.69     28.81 o
   4  -2  11      181.27      188.97     30.77 o
   5  -2  11      104.00       96.80     32.52 o
   6  -2  11      173.46      188.73     35.21 o
   7  -2  11      169.79      163.80     37.34 o
  -7  -1  11       26.60       30.57     17.76 o
  -6  -1  11       31.91       64.49     23.10 o
  -5  -1  11       92.64       88.63     23.32 o
  -4  -1  11       62.36       76.88     19.53 o
  -3  -1  11      145.23      141.58     20.80 o
  -2  -1  11      536.70      546.97     30.71 o
  -1  -1  11       74.40       63.37      5.74 o
   0  -1  11     1036.81     1042.25     35.35 o
   1  -1  11      819.52      822.86     25.66 o
   2  -1  11      100.63      110.68     20.60 o
   3  -1  11      102.21      106.22     27.44 o
   4  -1  11      510.40      474.66     40.22 o
   5  -1  11      489.18      483.31     40.89 o
   6  -1  11       77.75       52.95     33.70 o
   7  -1  11       98.49      106.90     35.67 o
  -7   0  11       47.35       75.94     14.05 o
  -6   0  11       12.58       11.32     15.34 o
  -5   0  11      142.71      147.67     19.27 o
  -4   0  11       53.12       49.64     18.25 o
  -3   0  11        5.63        7.57     18.26 o
  -2   0  11      388.45      364.80     28.46 o
  -1   0  11     1127.06      766.54     63.72 o
   0   0  11      878.08      867.65     23.17 o
   1   0  11       32.16       28.58     13.97 o
   2   0  11        1.22       10.56     18.10 o
   3   0  11      388.57      385.78     31.67 o
   4   0  11       48.74        9.83     28.09 o
   5   0  11      459.03      414.82     38.55 o
   6   0  11      240.86      269.21     37.12 o
   7   0  11       12.33       39.76     34.07 o
  -7   1  11       38.38       55.71     14.86 o
  -6   1  11       38.20       72.77     17.21 o
  -5   1  11       73.36       85.04     19.09 o
  -4   1  11       70.60       84.26     19.64 o
  -3   1  11      138.99      148.13     21.11 o
  -2   1  11      641.21      638.58     37.96 o
  -1   1  11       50.81       41.23      7.87 o
   0   1  11      996.76      991.81     37.30 o
   1   1  11      982.32      981.32     25.36 o
   2   1  11      108.16      127.74     20.33 o
   3   1  11      120.70      113.68     21.38 o
   4   1  11      545.47      516.09     40.68 o
   5   1  11      460.07      472.76     39.03 o
   6   1  11       89.39       61.65     32.49 o
   7   1  11      100.88      108.81     36.32 o
  -7   2  11       33.41       54.55     16.61 o
  -6   2  11      120.45      131.47     28.39 o
  -5   2  11        3.82       17.36     18.01 o
  -4   2  11      103.83      116.02     21.21 o
  -3   2  11       90.41       79.54     21.05 o
  -2   2  11       16.16       18.03     19.60 o
  -1   2  11      509.82      335.23     68.56 o
   0   2  11     1276.77     1223.13     33.63 o
   1   2  11      275.11      272.89     17.26 o
   2   2  11      187.80      175.69     20.33 o
   3   2  11      182.33      210.94     22.84 o
   4   2  11      197.70      189.14     23.92 o
   5   2  11       79.34       62.42     30.54 o
   6   2  11      182.46      159.45     35.23 o
   7   2  11      170.07      181.72     39.72 o
  -7   3  11       60.72       69.84     18.62 o
  -6   3  11        0.08        0.00     17.92 o
  -5   3  11       76.26       85.24     20.05 o
  -4   3  11      251.39      262.80     26.93 o
  -3   3  11       76.09      122.84     21.83 o
  -2   3  11      274.09      257.73     24.77 o
  -1   3  11      166.30      124.85     21.00 o
   0   3  11      290.15      278.61     16.84 o
   1   3  11      243.56      258.90     17.21 o
   2   3  11     1257.60     1337.51     47.11 o
   3   3  11      155.34      166.33     21.26 o
   4   3  11       35.19       29.80     20.32 o
   5   3  11       76.96      102.60     31.63 o
   6   3  11      231.47      240.99     38.56 o
   7   3  11      197.06      172.17     39.67 o
  -7   4  11        1.65        2.02     17.73 o
  -6   4  11       72.25       83.35     31.02 o
  -5   4  11      247.93      314.79     37.71 o
  -4   4  11      135.76      180.71     23.61 o
  -3   4  11      249.73      235.20     24.76 o
  -2   4  11       30.83       39.93     19.89 o
  -1   4  11       45.13       38.95     20.33 o
   0   4  11      157.58      181.66     18.93 o
   1   4  11     1809.71     1794.61     76.40 o
   2   4  11      230.55      206.10     20.96 o
   3   4  11      496.34      550.31     28.52 o
   4   4  11       39.68       17.94     28.10 o
   5   4  11      106.62      122.30     35.74 o
   6   4  11       79.48      107.18     38.19 o
  -7   5  11       79.19       72.77     19.82 o
  -6   5  11      118.48      143.15     20.57 o
  -5   5  11       23.53       23.13     21.58 o
  -4   5  11      192.34      186.78     24.82 o
  -3   5  11      385.27      457.89     32.60 o
  -2   5  11       72.66       81.81     22.01 o
  -1   5  11      453.13      473.93     32.07 o
   0   5  11      120.41      121.13     18.71 o
   1   5  11      368.31      414.12     20.44 o
   2   5  11      795.05      818.59     29.65 o
   3   5  11      560.29      544.57     40.84 o
   4   5  11      273.50      274.82     35.38 o
   5   5  11       55.94       29.72     31.38 o
   6   5  11      224.43      239.00     39.99 o
  -7   6  11       40.97       51.84     21.39 o
  -6   6  11       37.97       34.78     20.12 o
  -5   6  11      210.59      205.56     26.76 o
  -4   6  11      108.64      133.89     24.54 o
  -3   6  11       24.71       35.38     22.40 o
  -2   6  11      511.28      557.10     33.85 o
  -1   6  11      193.89      209.14     24.05 o
   0   6  11      417.35      406.23     25.22 o
   1   6  11      114.36      116.23     18.13 o
   2   6  11      666.98      644.60     51.77 o
   3   6  11      610.61      549.24     41.43 o
   4   6  11       54.15       62.76     33.62 o
   5   6  11      177.77      231.54     36.62 o
   6   6  11      143.14      107.57     36.37 o
  -6   7  11       98.92       89.47     22.47 o
  -5   7  11       65.24       82.92     25.77 o
  -4   7  11      139.24      138.97     25.77 o
  -3   7  11      505.13      566.13     35.97 o
  -2   7  11      253.21      318.18     27.83 o
  -1   7  11      163.78      178.52     24.72 o
   0   7  11       16.50        5.94     16.43 o
   1   7  11      130.00      142.97     27.76 o
   2   7  11      134.87      132.19     29.85 o
   3   7  11      216.55      234.91     32.71 o
   4   7  11      710.84      682.61     49.75 o
   5   7  11      111.89      126.74     36.58 o
   6   7  11      168.92      136.31     39.45 o
  -6   8  11       58.85       54.59     25.51 o
  -5   8  11      200.49      218.69     24.30 o
  -4   8  11      310.29      337.87     30.31 o
  -3   8  11        4.43        5.91     22.57 o
  -2   8  11      351.39      330.28     30.58 o
  -1   8  11       38.21       19.69     21.27 o
   0   8  11      111.87      114.64     27.81 o
   1   8  11       70.84       68.40     26.10 o
   2   8  11      367.23      373.37     36.75 o
   3   8  11      292.13      267.28     34.78 o
   4   8  11       14.16        6.58     31.26 o
   5   8  11      467.93      473.13     43.00 o
  -5   9  11      235.91      278.27     30.12 o
  -4   9  11      112.02      117.08     36.72 o
  -3   9  11       90.30       81.57     24.96 o
  -2   9  11       67.36       94.85     24.36 o
  -1   9  11      192.07      227.89     26.18 o
   0   9  11       73.85       86.66     25.81 o
   1   9  11      106.49       94.61     28.08 o
   2   9  11      213.93      225.73     50.29 o
   3   9  11      205.06      229.68     36.88 o
   4   9  11      546.41      629.15     65.23 o
   5   9  11        3.03       11.03     35.85 o
  -5  10  11       15.84       21.46     25.59 o
  -4  10  11      101.21      129.74     38.81 o
  -3  10  11       35.25       12.50     37.44 o
  -2  10  11       97.84      102.72     39.57 o
  -1  10  11        2.18        0.00     37.33 o
   0  10  11      333.04      357.85     35.73 o
   1  10  11      128.10      149.89     30.70 o
   2  10  11      232.25      261.91     36.63 o
   3  10  11      162.81      169.44     37.31 o
   4  10  11       64.76       68.15     36.90 o
  -4  11  11       72.62       73.72     40.62 o
  -3  11  11       12.73        0.00     38.31 o
  -2  11  11      144.51      184.88     43.68 o
  -1  11  11      323.74      331.99     50.10 o
   0  11  11       92.73      108.80     30.93 o
   1  11  11      180.07      178.07     32.85 o
   2  11  11      116.37      102.28     33.59 o
   3  11  11      108.94      114.04     35.93 o
   4  11  11       26.32       41.48     37.95 o
  -3  12  11      148.88      153.14     46.43 o
  -2  12  11       41.52       29.60     42.97 o
  -1  12  11       42.60       47.47     44.84 o
   0  12  11      165.84      162.26     35.02 o
   1  12  11       90.78       72.53     41.52 o
   2  12  11       20.43       31.07     37.24 o
   3  12  11       41.77       41.69     38.04 o
  -2  13  11      131.07      130.12     50.37 o
  -1  13  11      123.52      133.74     51.19 o
   0  13  11       13.08        8.51     30.97 o
   1  13  11       19.20        8.88     33.05 o
  -2 -11  12      152.12      146.30     17.81 o
  -1 -11  12       42.18       31.11     19.56 o
   0 -11  12        0.25        0.19     21.04 o
   1 -11  12       39.02       47.70     20.60 o
   2 -11  12       68.03       48.47     26.21 o
  -3 -10  12       62.72       52.00     30.99 o
  -2 -10  12       22.93       34.27     14.88 o
  -1 -10  12       18.56       19.58     17.67 o
   0 -10  12      172.21      137.04     23.36 o
   1 -10  12       62.97       68.90     20.75 o
   2 -10  12       13.34       31.15     23.93 o
   3 -10  12       47.11       44.08     35.66 o
  -4  -9  12        8.47       14.10     27.77 o
  -3  -9  12        4.08        0.00     27.07 o
  -2  -9  12       31.32       37.40     13.52 o
  -1  -9  12      271.53      234.03     20.33 o
   0  -9  12       56.29       49.20     19.51 o
   1  -9  12      178.76      174.98     21.36 o
   2  -9  12       10.97        5.60     23.05 o
   3  -9  12       96.28       99.78     34.21 o
   4  -9  12       12.65        1.30     35.69 o
  -5  -8  12        8.45       17.30     25.73 o
  -4  -8  12       19.27        0.00     26.18 o
  -3  -8  12        4.78        4.39     25.75 o
  -2  -8  12        4.81        3.07     11.57 o
  -1  -8  12       75.68       65.34     13.91 o
   0  -8  12      170.15      140.86     20.97 o
   1  -8  12      219.41      178.94     20.74 o
   2  -8  12      107.50      149.03     33.61 o
   3  -8  12       30.78       25.88     33.38 o
   4  -8  12        8.76        0.00     32.73 o
  -5  -7  12      117.19       94.06     26.79 o
  -4  -7  12       80.25       65.36     26.28 o
  -3  -7  12       95.01       98.73     26.83 o
  -2  -7  12      132.50      117.64     10.93 o
  -1  -7  12       39.35       32.37     12.07 o
   0  -7  12       16.56        0.00     16.74 o
   1  -7  12        4.66       14.16     16.76 o
   2  -7  12      283.54      302.32     34.41 o
   3  -7  12       28.87       27.99     32.16 o
   4  -7  12       51.70       73.34     37.39 o
   5  -7  12       25.92       17.02     35.12 o
  -6  -6  12        9.20       20.59     23.42 o
  -5  -6  12        7.14       14.02     23.84 o
  -4  -6  12       98.31       93.36     26.68 o
  -3  -6  12       98.69       84.72     26.10 o
  -2  -6  12      159.50      120.81     27.12 o
  -1  -6  12      221.99      157.78     14.97 o
   0  -6  12      194.69      169.84     16.91 o
   1  -6  12       54.38       14.58     22.02 o
   2  -6  12       49.14       40.12     30.69 o
   3  -6  12      151.53      129.13     31.91 o
   4  -6  12      117.31      139.86     37.80 o
   5  -6  12       26.91       20.66     37.63 o
  -6  -5  12       77.45       69.88     23.43 o
  -5  -5  12        1.83        0.06     22.25 o
  -4  -5  12       44.86       57.01     24.22 o
  -3  -5  12      198.26      162.26     26.95 o
  -2  -5  12      297.79      253.76     36.07 o
  -1  -5  12       24.56       26.77     10.17 o
   0  -5  12      214.99      183.53     16.03 o
   1  -5  12      106.76       96.49     22.61 o
   2  -5  12       60.43       45.55     27.11 o
   3  -5  12       51.47       48.87     29.45 o
   4  -5  12      302.79      304.45     39.56 o
   5  -5  12      263.98      236.08     42.27 o
  -6  -4  12        3.50        3.10     20.58 o
  -5  -4  12       21.06       22.54     22.33 o
  -4  -4  12       24.49       17.09     22.39 o
  -3  -4  12       95.27       86.48     24.41 o
  -2  -4  12      263.53      222.62     28.40 o
  -1  -4  12      924.22      694.29     58.20 o
   0  -4  12      275.99      257.49     18.16 o
   1  -4  12       11.05        2.73     19.93 o
   2  -4  12      181.63      180.88     25.10 o
   3  -4  12      153.35      125.24     31.95 o
   4  -4  12      227.59      174.79     36.13 o
   5  -4  12       13.07        0.00     34.17 o
   6  -4  12      296.02      234.11     42.11 o
  -6  -3  12       16.08       10.78     19.95 o
  -5  -3  12       30.13       48.84     21.81 o
  -4  -3  12      184.74      200.60     25.81 o
  -3  -3  12       90.82       68.63     23.81 o
  -2  -3  12      691.69      687.25     35.18 o
  -1  -3  12       25.78       18.79      6.70 o
   0  -3  12      455.56      424.41     27.00 o
   1  -3  12      686.62      694.35     33.68 o
   2  -3  12      210.05      171.22     23.72 o
   3  -3  12      473.74      419.89     37.14 o
   4  -3  12       28.44       19.34     30.38 o
   5  -3  12      346.10      269.98     37.71 o
   6  -3  12        6.15        0.00     34.28 o
  -6  -2  12       57.76       46.30     19.92 o
  -5  -2  12      162.36      177.99     23.47 o
  -4  -2  12       81.17       67.11     22.10 o
  -3  -2  12      437.28      466.73     31.64 o
  -2  -2  12      278.55      297.58     28.35 o
  -1  -2  12      537.06      472.25     24.02 o
   0  -2  12      409.39      395.71     25.93 o
   1  -2  12     1192.16     1069.11     35.61 o
   2  -2  12      492.79      492.47     31.16 o
   3  -2  12       57.99       33.29     30.96 o
   4  -2  12      841.81      746.99     66.43 o
   5  -2  12       71.05       95.77     34.09 o
   6  -2  12      322.59      344.50     45.14 o
  -6  -1  12       83.39      108.40     20.39 o
  -5  -1  12      221.63      237.55     25.98 o
  -4  -1  12      630.44      610.61     33.75 o
  -3  -1  12      151.14      176.32     25.35 o
  -2  -1  12      292.12      306.68     28.85 o
  -1  -1  12      225.64      221.62     17.91 o
   0  -1  12      963.39      868.00     29.97 o
   1  -1  12       87.35       94.47     17.44 o
   2  -1  12      753.68      733.74     32.78 o
   3  -1  12     1049.57      912.21     35.84 o
   4  -1  12       60.69       47.91     30.33 o
   5  -1  12      490.74      509.22     45.21 o
   6  -1  12       16.92       13.53     34.53 o
  -7   0  12        5.09        0.00     16.07 o
  -6   0  12      151.21      144.46     21.26 o
  -5   0  12       53.05       67.62     22.06 o
  -4   0  12      287.38      258.68     27.60 o
  -3   0  12      666.46      694.18     38.04 o
  -2   0  12      335.11      364.93     37.57 o
  -1   0  12        9.61       12.00     21.53 o
   0   0  12      162.84      145.34     18.88 o
   1   0  12      283.82      255.28     18.57 o
   2   0  12     1216.35     1108.56     34.92 o
   3   0  12      313.66      324.17     27.00 o
   4   0  12      266.19      293.13     35.96 o
   5   0  12       62.10       60.83     32.85 o
   6   0  12       81.06       90.35     36.23 o
  -6   1  12       78.50       87.42     20.94 o
  -5   1  12      241.08      254.69     24.66 o
  -4   1  12      665.95      717.45     36.33 o
  -3   1  12      125.76      163.35     25.32 o
  -2   1  12      312.42      354.69     31.04 o
  -1   1  12      198.61      227.81     26.85 o
   0   1  12      904.30      843.97     55.09 o
   1   1  12       66.13       74.47     16.36 o
   2   1  12      699.67      654.34     30.79 o
   3   1  12     1032.52      935.61     34.75 o
   4   1  12       61.04       50.69     23.26 o
   5   1  12      467.97      495.10     43.82 o
   6   1  12       23.18       56.52     35.17 o
  -6   2  12       53.30       52.27     21.36 o
  -5   2  12      155.11      206.06     24.74 o
  -4   2  12       56.19       36.44     22.40 o
  -3   2  12      564.23      557.00     34.59 o
  -2   2  12      247.40      263.14     27.06 o
  -1   2  12      557.57      540.36     35.91 o
   0   2  12      485.82      448.42     38.98 o
   1   2  12     1187.33     1147.59     29.56 o
   2   2  12      436.81      470.22     28.78 o
   3   2  12       50.80       41.28     21.59 o
   4   2  12      871.55      820.34     35.89 o
   5   2  12       90.39      118.38     36.65 o
   6   2  12      396.26      386.79     47.71 o
  -6   3  12        9.72       17.00     21.02 o
  -5   3  12       49.11       78.58     23.57 o
  -4   3  12      162.37      210.35     25.77 o
  -3   3  12      113.78      105.90     23.92 o
  -2   3  12      663.92      644.58     37.11 o
  -1   3  12       25.99       14.66     22.94 o
   0   3  12      421.47      432.57     33.97 o
   1   3  12      730.97      771.22     31.68 o
   2   3  12      214.35      212.53     23.08 o
   3   3  12      461.80      442.49     29.01 o
   4   3  12       46.39       42.11     22.93 o
   5   3  12      318.76      294.92     39.00 o
   6   3  12        5.47       10.12     35.02 o
  -6   4  12        4.65       13.59     22.92 o
  -5   4  12       32.06       33.41     23.35 o
  -4   4  12       16.64       28.79     23.61 o
  -3   4  12       95.02       85.32     24.36 o
  -2   4  12      307.58      304.01     29.27 o
  -1   4  12      902.56      876.98     49.82 o
   0   4  12      241.96      231.26     26.92 o
   1   4  12       13.74       15.62     18.82 o
   2   4  12      187.91      210.30     23.13 o
   3   4  12      128.27      128.12     32.27 o
   4   4  12      225.33      208.35     36.29 o
   5   4  12       10.04       33.44     35.30 o
   6   4  12      241.91      176.91     41.23 o
  -6   5  12       83.12       91.55     25.99 o
  -5   5  12        2.47        8.10     23.01 o
  -4   5  12       45.79       73.04     24.78 o
  -3   5  12      183.93      149.18     25.35 o
  -2   5  12      261.80      249.21     41.16 o
  -1   5  12       24.75       28.96     23.33 o
   0   5  12      216.80      223.48     26.78 o
   1   5  12      112.82      117.60     20.62 o
   2   5  12       77.46       83.68     28.29 o
   3   5  12       40.65       63.18     29.65 o
   4   5  12      275.10      263.61     38.69 o
   5   5  12      230.15      197.39     38.14 o
  -6   6  12        7.45       29.14     25.72 o
  -5   6  12        5.24        5.55     23.40 o
  -4   6  12      118.45      120.00     26.65 o
  -3   6  12       99.03      118.79     26.78 o
  -2   6  12      143.66      128.91     25.62 o
  -1   6  12      250.00      224.82     27.49 o
   0   6  12      173.83      188.17     26.32 o
   1   6  12       34.61       29.02     19.95 o
   2   6  12       56.82       45.32     31.34 o
   3   6  12      173.68      179.42     35.15 o
   4   6  12       85.45       79.33     37.17 o
   5   6  12       21.03        6.92     38.17 o
  -5   7  12      133.96      168.03     29.29 o
  -4   7  12       80.69       96.71     26.25 o
  -3   7  12       99.97      107.97     26.32 o
  -2   7  12      150.08      138.87     26.31 o
  -1   7  12       24.77       13.57     23.28 o
   0   7  12       18.17        1.48     22.28 o
   1   7  12        3.46        5.15     28.74 o
   2   7  12      247.84      255.87     36.23 o
   3   7  12       31.14       19.24     30.88 o
   4   7  12       55.43       53.01     33.80 o
   5   7  12       29.26        8.20     37.28 o
  -5   8  12        9.32       10.54     27.38 o
  -4   8  12       18.15        0.00     26.35 o
  -3   8  12        7.38        7.56     24.67 o
  -2   8  12        7.51        7.46     24.14 o
  -1   8  12       70.56       82.44     24.99 o
   0   8  12      168.98      187.57     45.93 o
   1   8  12      251.13      264.01     34.05 o
   2   8  12       82.75      114.86     36.70 o
   3   8  12       27.28       26.83     35.87 o
   4   8  12       10.49       18.26     33.70 o
  -4   9  12       12.98       32.83     38.48 o
  -3   9  12        6.59        4.62     25.52 o
  -2   9  12       40.65       38.70     25.89 o
  -1   9  12      291.12      290.56     47.58 o
   0   9  12       53.11       80.41     40.34 o
   1   9  12      175.71      214.02     35.08 o
   2   9  12       21.51        5.53     33.87 o
   3   9  12       96.91      103.56     35.03 o
   4   9  12        8.40       14.05     35.52 o
  -3  10  12       64.27       62.10     42.70 o
  -2  10  12       25.04       36.72     41.55 o
  -1  10  12       25.02       17.43     42.53 o
   0  10  12      185.88      223.41     51.30 o
   1  10  12       55.38       80.34     33.32 o
   2  10  12        7.28        4.01     31.62 o
   3  10  12       42.23       13.86     36.12 o
  -2  11  12      143.92      180.55     47.85 o
  -1  11  12       46.66       54.10     41.38 o
   0  11  12        1.27       29.21     41.82 o
   1  11  12       33.78       31.02     32.28 o
   2  11  12       67.02       99.48     37.72 o
  -1 -10  13        1.45        0.00     16.99 o
   0 -10  13       72.68       56.90     22.52 o
  -2  -9  13       32.25       39.77     14.87 o
  -1  -9  13      256.15      213.62     19.25 o
   0  -9  13       42.26       56.77     20.96 o
   1  -9  13       25.11       19.60     22.86 o
   2  -9  13       38.24       43.01     25.14 o
  -3  -8  13       72.01       74.95     30.87 o
  -2  -8  13       36.17       20.33     29.82 o
  -1  -8  13       24.71       14.83     12.44 o
   0  -8  13      300.76      216.80     22.43 o
   1  -8  13      120.06       92.52     23.16 o
   2  -8  13       22.29       23.00     27.64 o
   3  -8  13        8.92        6.05     36.41 o
  -4  -7  13       22.25       21.47     28.11 o
  -3  -7  13       68.64       58.86     29.49 o
  -2  -7  13       54.26       63.16     28.89 o
  -1  -7  13       92.12       92.03     12.13 o
   0  -7  13      110.59       88.08     19.25 o
   1  -7  13      149.14      121.34     22.02 o
   2  -7  13      128.42       95.29     28.11 o
   3  -7  13       98.02       91.40     34.49 o
  -4  -6  13      142.19      161.74     30.26 o
  -3  -6  13      189.00      164.13     30.75 o
  -2  -6  13       17.48       42.34     28.66 o
  -1  -6  13       48.08       48.68     18.56 o
   0  -6  13       87.89       47.25     17.99 o
   1  -6  13      234.80      184.09     23.66 o
   2  -6  13      299.76      289.61     35.29 o
   3  -6  13      122.75      134.98     38.51 o
   4  -6  13        3.83        8.18     35.82 o
  -5  -5  13       90.89      101.76     26.92 o
  -4  -5  13      271.26      253.88     30.80 o
  -3  -5  13      106.61      120.86     28.82 o
  -2  -5  13      282.63      314.79     33.94 o
  -1  -5  13       27.11       23.75     16.58 o
   0  -5  13       19.65       22.13     16.21 o
   1  -5  13       91.80      137.52     30.71 o
   2  -5  13       42.31       26.54     24.92 o
   3  -5  13      102.07      104.30     34.78 o
   4  -5  13      201.01      187.07     40.23 o
  -5  -4  13       41.78       58.01     25.33 o
  -4  -4  13       79.85       68.24     37.90 o
  -3  -4  13      287.83      297.56     31.42 o
  -2  -4  13      140.49      134.46     28.68 o
  -1  -4  13       95.83      100.86     17.07 o
   0  -4  13       85.57       97.24     14.78 o
   1  -4  13        9.70        0.00     27.75 o
   2  -4  13      279.95      252.38     28.81 o
   3  -4  13      105.57      115.48     34.42 o
   4  -4  13      432.72      398.03     43.78 o
  -5  -3  13       11.86       12.30     23.40 o
  -4  -3  13       64.81       58.25     24.87 o
  -3  -3  13      299.44      276.55     30.15 o
  -2  -3  13       61.34       49.18     26.74 o
  -1  -3  13      361.06      372.38     22.61 o
   0  -3  13      118.20      115.31     14.45 o
   1  -3  13      104.48      112.57     31.25 o
   2  -3  13       48.78       66.25     23.29 o
   3  -3  13      308.01      295.69     29.85 o
   4  -3  13       48.54       21.31     35.00 o
   5  -3  13      249.53      249.05     42.50 o
  -5  -2  13       34.40       39.03     23.66 o
  -4  -2  13       80.49       72.03     25.34 o
  -3  -2  13      104.71       73.35     25.39 o
  -2  -2  13      431.15      410.57     37.23 o
  -1  -2  13      303.53      249.01     19.43 o
   0  -2  13      296.40      341.43     26.13 o
   1  -2  13       18.63       26.19     22.59 o
   2  -2  13      141.59      122.24     24.74 o
   3  -2  13       49.74       59.22     26.94 o
   4  -2  13      247.66      222.15     36.86 o
   5  -2  13       69.45       51.30     37.60 o
  -5  -1  13       70.08       64.65     24.12 o
  -4  -1  13       38.70       46.10     25.15 o
  -3  -1  13       30.79       59.01     28.91 o
  -2  -1  13      493.60      455.41     35.31 o
  -1  -1  13       88.20       96.54     26.65 o
   0  -1  13      302.72      261.54     21.83 o
   1  -1  13      605.77      599.87     35.85 o
   2  -1  13       43.89       48.35     22.10 o
   3  -1  13      281.28      295.66     29.38 o
   4  -1  13       56.14       45.72     25.76 o
   5  -1  13      258.02      260.14     40.73 o
  -5   0  13       76.57       85.99     25.03 o
  -4   0  13        2.55       16.36     23.13 o
  -3   0  13       31.86       36.90     25.53 o
  -2   0  13       11.36        0.00     24.62 o
  -1   0  13      801.64      707.70     40.06 o
   0   0  13      276.26      240.54     20.92 o
   1   0  13       25.29       42.95     21.96 o
   2   0  13      739.13      717.57     36.74 o
   3   0  13       25.92       22.56     23.32 o
   4   0  13      366.85      338.54     32.18 o
   5   0  13       14.18       29.73     35.21 o
  -5   1  13       73.65       84.00     25.37 o
  -4   1  13       32.86       52.17     25.23 o
  -3   1  13       50.43       62.29     25.10 o
  -2   1  13      449.96      430.35     35.92 o
  -1   1  13       84.37       62.56     26.38 o
   0   1  13      298.10      265.50     21.31 o
   1   1  13      640.58      622.86     32.53 o
   2   1  13       41.42       50.52     22.31 o
   3   1  13      361.32      361.40     29.33 o
   4   1  13       55.27       49.51     25.47 o
   5   1  13      261.65      262.67     30.59 o
  -5   2  13       34.03       38.67     23.96 o
  -4   2  13       78.88       70.42     25.49 o
  -3   2  13      148.01      149.61     26.88 o
  -2   2  13      428.08      423.92     36.20 o
  -1   2  13      264.09      253.89     28.83 o
   0   2  13      338.85      310.71     21.59 o
   1   2  13       21.60       23.95     21.16 o
   2   2  13      145.60      140.75     23.64 o
   3   2  13       42.92       33.41     23.77 o
   4   2  13      280.08      276.85     28.39 o
   5   2  13       67.12       45.06     38.38 o
  -5   3  13       18.42       16.30     25.00 o
  -4   3  13       67.11       51.98     25.08 o
  -3   3  13      304.77      319.37     31.51 o
  -2   3  13       50.32       57.07     26.10 o
  -1   3  13      376.43      462.16     38.65 o
   0   3  13      112.96      111.94     27.59 o
   1   3  13       77.04       72.85     22.30 o
   2   3  13       60.63       79.28     23.58 o
   3   3  13      254.04      245.21     27.03 o
   4   3  13       48.99       26.60     33.49 o
   5   3  13      215.99      190.74     39.56 o
  -5   4  13       41.16       63.61     27.14 o
  -4   4  13       84.17       96.98     27.79 o
  -3   4  13      265.11      266.65     30.36 o
  -2   4  13      142.28      133.15     27.57 o
  -1   4  13      121.48      134.26     27.73 o
   0   4  13       78.44      103.85     27.30 o
   1   4  13       14.06       21.77     21.30 o
   2   4  13      294.53      270.39     26.08 o
   3   4  13      113.71      139.97     35.48 o
   4   4  13      383.99      338.68     41.99 o
  -5   5  13      100.45      120.24     28.89 o
  -4   5  13      277.00      274.36     31.72 o
  -3   5  13       89.87      119.39     27.81 o
  -2   5  13      285.21      342.06     32.63 o
  -1   5  13       18.02       16.15     25.51 o
   0   5  13       13.29        6.84     23.01 o
   1   5  13       92.60      104.03     22.11 o
   2   5  13       27.52       39.60     31.43 o
   3   5  13      125.51       89.33     35.18 o
   4   5  13      185.32      189.76     39.85 o
  -4   6  13      167.69      207.80     31.03 o
  -3   6  13      185.70      192.25     31.00 o
  -2   6  13        7.52        9.80     25.95 o
  -1   6  13       43.23       45.85     25.77 o
   0   6  13       97.52       86.39     26.54 o
   1   6  13      212.93      228.18     35.57 o
   2   6  13      274.75      274.87     38.29 o
   3   6  13      117.42      115.16     38.58 o
   4   6  13        0.65       21.87     34.55 o
  -4   7  13       36.07       65.66     29.51 o
  -3   7  13       68.14       98.65     28.72 o
  -2   7  13       75.21       88.99     28.57 o
  -1   7  13       87.35       99.75     27.58 o
   0   7  13      125.86      119.87     41.16 o
   1   7  13      131.79      136.75     48.56 o
   2   7  13      145.79      161.43     35.87 o
   3   7  13       99.07       84.98     35.30 o
  -3   8  13       97.79      149.31     30.55 o
  -2   8  13       24.84       16.71     27.20 o
  -1   8  13       33.32       29.21     42.70 o
   0   8  13      284.45      279.32     52.84 o
   1   8  13      134.37      126.23     46.59 o
   2   8  13        8.71        1.94     35.81 o
   3   8  13       17.87        0.00     34.14 o
  -2   9  13       24.30       64.57     43.68 o
  -1   9  13      249.05      258.05     51.58 o
   0   9  13       46.33       74.11     48.78 o
   1   9  13       23.00        0.00     44.29 o
   2   9  13       37.68       18.40     36.01 o
  -1  10  13        1.36        2.08     43.90 o
   0  10  13       59.46       94.11     52.73 o
  -1  -7  14      140.45      131.64     21.05 o
   0  -7  14      169.79      140.93     20.73 o
   1  -7  14       26.80       16.31     22.54 o
  -2  -6  14      127.02      131.24     34.66 o
  -1  -6  14       75.43       87.84     18.70 o
   0  -6  14      373.25      284.09     38.55 o
   1  -6  14      221.24      198.47     26.25 o
   2  -6  14       17.30        0.00     34.87 o
  -3  -5  14       35.44       20.36     29.76 o
  -2  -5  14        7.97       18.89     29.87 o
  -1  -5  14      280.14      272.52     23.39 o
   0  -5  14      215.87      169.66     20.23 o
   1  -5  14       82.42       56.74     21.81 o
   2  -5  14      153.60      179.26     39.57 o
  -3  -4  14       59.36       86.16     29.83 o
  -2  -4  14       62.02       74.02     30.11 o
  -1  -4  14       27.97       37.71     14.67 o
   0  -4  14       55.36       27.37     15.97 o
   1  -4  14      287.20      241.08     36.39 o
   2  -4  14      255.46      212.53     30.12 o
   3  -4  14      144.04      149.54     29.93 o
  -4  -3  14       41.76       46.51     27.97 o
  -3  -3  14      139.30      117.86     30.86 o
  -2  -3  14      106.98      121.43     30.70 o
  -1  -3  14       94.37       95.08     29.93 o
   0  -3  14       26.81       16.92     13.27 o
   1  -3  14       16.36       21.86     30.18 o
   2  -3  14       22.34       14.92     25.46 o
   3  -3  14       38.16       36.50     26.88 o
  -4  -2  14       47.00       67.25     28.10 o
  -3  -2  14       47.39       44.24     27.41 o
  -2  -2  14        5.73        2.12     26.61 o
  -1  -2  14        8.47       36.83     28.45 o
   0  -2  14       47.03       37.70     13.19 o
   1  -2  14       17.06       36.63     28.31 o
   2  -2  14      187.66      184.13     29.54 o
   3  -2  14      209.38      207.79     30.30 o
  -4  -1  14        7.23       27.48     26.94 o
  -3  -1  14       72.89       64.23     27.88 o
  -2  -1  14       38.57       58.41     29.13 o
  -1  -1  14       79.62       86.30     29.84 o
   0  -1  14        5.88        1.48     12.39 o
   1  -1  14      128.45      109.74     31.00 o
   2  -1  14       59.05       60.97     27.11 o
   3  -1  14       23.67       15.47     25.67 o
  -4   0  14       58.15       68.07     27.71 o
  -3   0  14       10.57        1.64     27.01 o
  -2   0  14       34.22       34.33     28.58 o
  -1   0  14        4.78       10.17     26.72 o
   0   0  14       15.86       33.17     18.72 o
   1   0  14       16.84       26.98     28.19 o
   2   0  14       69.91       71.99     25.88 o
   3   0  14       11.60        1.00     26.38 o
  -4   1  14       13.84       12.42     27.41 o
  -3   1  14       80.31       91.13     27.44 o
  -2   1  14       23.10       17.91     28.25 o
  -1   1  14      103.45      123.53     30.63 o
   0   1  14        5.12       15.95     17.74 o
   1   1  14      102.09       95.57     29.29 o
   2   1  14       49.93       37.66     25.47 o
   3   1  14       19.76       29.96     25.57 o
  -4   2  14       49.26       78.77     28.23 o
  -3   2  14       38.67       30.47     36.59 o
  -2   2  14       10.67       19.95     26.89 o
  -1   2  14       11.31        4.86     26.00 o
   0   2  14       51.40       58.08     28.94 o
   1   2  14       21.69       37.11     29.52 o
   2   2  14      229.85      232.00     28.29 o
   3   2  14      218.91      230.21     29.04 o
  -4   3  14       49.70       58.37     27.90 o
  -3   3  14      128.32      163.01     31.18 o
  -2   3  14      112.18      158.93     30.87 o
  -1   3  14      109.74      115.68     29.66 o
   0   3  14       18.03       26.06     27.58 o
   1   3  14       26.96        9.37     27.44 o
   2   3  14       17.17       30.91     25.65 o
   3   3  14       45.63       11.33     33.47 o
  -3   4  14       60.94       64.21     30.12 o
  -2   4  14       63.37       74.99     29.55 o
  -1   4  14       34.50       25.82     28.14 o
   0   4  14       56.26       59.37     29.10 o
   1   4  14      299.77      330.57     33.72 o
   2   4  14      224.20      237.89     38.15 o
   3   4  14       93.79      125.13     38.16 o
  -3   5  14       28.44       14.08     28.93 o
  -2   5  14        8.94        2.95     28.22 o
  -1   5  14      249.16      274.90     32.88 o
   0   5  14      229.99      232.67     35.96 o
   1   5  14       76.38       32.39     43.90 o
   2   5  14      174.25      172.31     37.86 o
  -2   6  14      127.15      132.66     31.26 o
  -1   6  14       71.50       87.03     29.66 o
   0   6  14      375.99      345.04     54.65 o
   1   6  14      191.10      226.32     50.48 o
   2   6  14       24.85       42.29     33.92 o
  -1   7  14      144.51      142.02     48.45 o
   0   7  14      180.62      200.23     52.84 o
   1   7  14       23.36       25.71     45.71 o
  -1  -2  15       65.38       50.61     33.46 o
   0  -2  15       41.16       44.86     21.35 o
  -1  -1  15       27.24       38.56     32.55 o
   0  -1  15       45.96       42.82     19.38 o
   1  -1  15       58.17       76.63     33.58 o
  -1   0  15      164.67      158.13     34.23 o
   0   0  15      168.03      169.00     33.57 o
   1   0  15        0.86       15.64     33.19 o
  -1   1  15       32.29       31.10     31.62 o
   0   1  15       47.78       60.82     33.33 o
   1   1  15       53.96       66.68     33.55 o
  -1   2  15       48.19       26.59     30.75 o
   0   2  15       44.47       48.35     31.71 o
 
